# Supplementary material for: Large-scale cranial window for in vivo mouse brain imaging utilizing fluoropolymer nanosheet and light-curable resin
Source: Commun Biol. 2024 Mar 4;7:232. doi: 10.1038/s42003-024-05865-8 (PMC10912766; doi:10.1038/s42003-024-05865-8)
Supplement: Supplementary file 6 — Supplementary Data 1 [file 42003_2024_5865_MOESM6_ESM.xlsx]

## Sheet: Figure1, Supplementary Figure 2
NIRE method
ipsi	Hoechst	134.221	143.242	127.732	133.251	133.885	107.102	133.657	139.387	125.161	133.758	124.628	130.255	109.717	141.697	132.462
	GFAP	26.286	29.263	24.924	25.004	32.169	23.21	32.099	44.128	35.33	38.555	40.478	44.437	33.873	33.784	44.287
contra	Hoechst	135.75	117.52	113.02	127.79	127.37	119.84	131.07	127.99	144.17	149.79	163.3	137.54	151.56	132.95	157.09
	GFAP	34.76	28.12	35.53	37.86	35.33	30.6	37.8	32.33	30.64	35.71	45.8	32.93	42.4	33.22	44.96
light curable resin only
ipsi	Hoechst	118.201	113.817	146.519	149.39	131.941	111.134	124.144	105.059	111.765	123.339	116.871	102.662	106.527	95.817	112.326
	GFAP	41.238	37.16	59.836	65.168	51.952	35.344	49.408	39.531	54.502	52.625	48.877	39.872	36.535	65.439	73.076
contra	Hoechst	83.65	92.27	102.96	99.22	96.2	124.64	131.13	130.26	112.1	125.54	110.54	126.62	132.85	111.83	105.57
	GFAP	17.91	21.2	26.84	32.9	35.1	27.42	37.61	32.74	33.99	31.12	29.85	25.85	35.55	28.52	24.63

## Sheet: Figure1, Supplementary Figure 6
PEO-CYTOP only		NIRE method		Glass coverslip
anesthesia	awake	anesthesia	awake	anesthesia	awake
0.557107	0.557107	0.872942	0.854367	0.892908	0.928057
0.524071	0.524071	0.87966	0.873029	0.90523	0.933367
0.542193	0.542193	0.880137	0.876217	0.901401	0.92696
0.484417	0.484417	0.876498	0.875392	0.897813	0.928866
0.596265	0.596265	0.880131	0.85855	0.901517	0.930327
0.627752	0.627752	0.885539	0.870028	0.897395	0.924841
0.652759	0.652759	0.875257	0.867752	0.901568	0.92955
0.709158	0.709158	0.882893	0.869121	0.902909	0.916726
0.733259	0.733259	0.880971	0.873201	0.901366	0.892747
0.760539	0.760539	0.877335	0.87751	0.898875	0.858075
0.830636	0.830636	0.881763	0.865935	0.899344	0.89187
0.896212	0.896212	0.87813	0.857477	0.903297	0.926764
0.846475	0.846475	0.884547	0.869428	0.900995	0.9292
0.794718	0.794718	0.883265	0.871683	0.898887	0.931102
0.708182	0.708182	0.886483	0.862952	0.903803	0.933187
0.675416	0.675416	0.883384	0.870858	0.90287	0.927483
0.703344	0.703344	0.879834	0.869697	0.896668	0.925674
0.602538	0.602538	0.884317	0.861989	0.9052	0.932993
0.529074	0.529074	0.884515	0.862241	0.90033	0.925153
0.498551	0.498551	0.886268	0.872517	0.897734	0.927
0.559163	0.559163	0.885502	0.874304	0.900694	0.930045
0.600399	0.600399	0.883302	0.862537	0.904524	0.921521
0.73098	0.73098	0.886675	0.863368	0.903138	0.929701
0.70281	0.70281	0.885141	0.868876	0.900032	0.925192
0.748743	0.748743	0.879283	0.873112	0.901448	0.920316
0.807285	0.807285	0.88458	0.876769	0.903872	0.927712
0.825241	0.825241	0.886896	0.880623	0.899346	0.910037
0.859698	0.859698	0.886763	0.87166	0.903111	0.877273
0.821048	0.821048	0.881925	0.85978	0.90406	0.891824
0.829115	0.829115	0.884478	0.868644	0.898935	0.934068
0.783124	0.783124	0.888138	0.877659	0.901828	0.928402
0.689165	0.689165	0.88468	0.873114	0.902848	0.931007
0.608399	0.608399	0.886083	0.869607	0.904189	0.930126
0.565551	0.565551	0.885403	0.87796	0.899073	0.931172
0.587503	0.587503	0.88933	0.873692	0.902073	0.928944
0.528255	0.528255	0.884026	0.862548	0.903752	0.933512
0.565298	0.565298	0.881814	0.877124	0.898874	0.926912
0.604198	0.604198	0.88455	0.905196	0.901546	0.891868
0.68595	0.68595	0.886086	0.876216	0.905882	0.854378
0.740488	0.740488	0.888295	0.867562	0.902795	0.914851
0.747256	0.747256	0.886681	0.876443	0.904218	0.923972
0.800046	0.800046	0.885559	0.871421	0.899923	0.934821
0.887691	0.887691	0.8866	0.866902	0.904134	0.932195
0.887256	0.887256	0.880994	0.879238	0.899347	0.927122
0.830505	0.830505	0.881741	0.880906	0.898612	0.929679
0.797443	0.797443	0.890337	0.872117	0.906269	0.928356
0.788961	0.788961	0.885747	0.869734	0.898263	0.926405
0.752984	0.752984	0.886975	0.873607	0.898952	0.93336
0.670287	0.670287	0.88974	0.87079	0.906289	0.929115
0.571837	0.571837	0.887172	0.870008	0.904698	0.902995
0.514174	0.514174	0.887161	0.871163	0.904	0.819946
0.583567	0.583567	0.888371	0.877769	0.902312	0.847877
0.583515	0.583515	0.889092	0.869521	0.903446	0.904649
0.652328	0.652328	0.883669	0.861999	0.89959	0.925681
0.659038	0.659038	0.881339	0.869634	0.899514	0.933602
0.691449	0.691449	0.888696	0.873439	0.902899	0.935626
0.720968	0.720968	0.889154	0.869403	0.898188	0.932377
0.796842	0.796842	0.887375	0.877138	0.90017	0.935074
0.845638	0.845638	0.889092	0.875614	0.895	0.928404
0.922106	0.922106	0.890583	0.86174	0.903294	0.92661
0.843969	0.843969	0.890044	0.862972	0.905961	0.932931
0.798916	0.798916	0.883163	0.878184	0.89879	0.922176
0.705037	0.705037	0.888369	0.872712	0.903417	0.850152
0.669877	0.669877	0.889526	0.866837	0.89884	0.815891
0.678341	0.678341	0.887318	0.872957	0.899482	0.88729
0.586066	0.586066	0.888416	0.878524	0.897056	0.912905
0.52184	0.52184	0.890826	0.86318	0.906177	0.930274
0.455464	0.455464	0.887513	0.865736	0.895662	0.930097
0.605068	0.605068	0.881327	0.874928	0.900085	0.932708
0.686899	0.686899	0.881584	0.875788	0.899514	0.933575
0.728418	0.728418	0.888242	0.869973	0.899662	0.933046
0.739872	0.739872	0.88698	0.867043	0.89717	0.928317
0.857125	0.857125	0.909825	0.878792	0.899574	0.930961
0.864513	0.864513	0.891075	0.872334	0.897833	0.931951
0.834698	0.834698	0.890796	0.873228	0.898732	0.928576
0.761818	0.761818	0.88658	0.874996	0.902238	0.924028
0.696551	0.696551	0.879841	0.875758	0.9004	0.864331
0.699291	0.699291	0.885055	0.859139	0.899828	0.848427
0.594333	0.594333	0.910414	0.872861	0.898979	0.916825
0.522022	0.522022	0.886914	0.87541	0.902408	0.930402
0.533363	0.533363	0.911677	0.872032	0.89834	0.933903
0.574782	0.574782	0.892859	0.866735	0.899236	0.933111
0.670583	0.670583	0.889045	0.871187	0.895981	0.935074
0.732477	0.732477	0.881254	0.875457	0.90183	0.9314
0.745602	0.745602	0.8868	0.869791	0.899078	0.934303
0.797182	0.797182	0.882628	0.873065	0.898539	0.888747
0.922621	0.922621	0.877277	0.877951	0.901051	0.917664
0.852562	0.852562	0.886986	0.871649	0.900655	0.921946
0.828716	0.828716	0.890788	0.867022	0.900304	0.931901
0.77458	0.77458	0.890633	0.867591	0.902413	0.948604
0.705955	0.705955	0.888162	0.876427	0.899926	0.935904
0.696686	0.696686	0.887177	0.871184	0.897193	0.93137
0.639295	0.639295	0.886762	0.869573	0.902862	0.933029
0.537724	0.537724	0.88099	0.877802	0.904126	0.932147
0.5124	0.5124	0.88179	0.871995	0.899347	0.928785
0.530643	0.530643	0.889932	0.861165	0.903146	0.932271
0.651158	0.651158	0.886801	0.870574	0.89939	0.93251
0.725613	0.725613	0.882812	0.903031	0.902027	0.929801
0.75579	0.75579	0.888934	0.870428	0.89592	0.933941
0.773299	0.773299	0.882735	0.868754	0.905502	0.923083
0.855381	0.855381	0.876783	0.873656	0.901921	0.879578
0.880082	0.880082	0.877073	0.871343	0.902858	0.823169
0.842407	0.842407	0.885483	0.869762	0.898096	0.882214
0.782687	0.782687	0.885642	0.901899	0.900621	0.915498
0.75432	0.75432	0.886482	0.904251	0.899375	0.93389
0.745312	0.745312	0.888918	0.867222	0.895817	0.93269
0.648303	0.648303	0.888149	0.860847	0.899708	0.934723
0.555383	0.555383	0.886066	0.875752	0.899528	0.935893
0.508939	0.508939	0.874573	0.871213	0.897467	0.930999
0.555628	0.555628	0.885008	0.870176	0.896711	0.92954
0.634276	0.634276	0.881395	0.880829	0.902189	0.935642
0.731574	0.731574	0.883419	0.88039	0.894824	0.930071
0.737477	0.737477	0.889003	0.868397	0.896257	0.935119
0.811557	0.811557	0.890817	0.871559	0.902052	0.903099
0.888882	0.888882	0.886477	0.908132	0.900002	0.854737
0.870103	0.870103	0.883172	0.873315	0.896521	0.839999
0.799692	0.799692	0.888584	0.867549	0.89786	0.921049
0.718023	0.718023	0.885073	0.877854	0.899361	0.925751
0.675011	0.675011	0.878086	0.875854	0.896336	0.935832
0.688652	0.688652	0.880881	0.862784	0.892044	0.931288
0.566939	0.566939	0.887187	0.875524	0.902927	0.935915
0.530849	0.530849	0.88748	0.903782	0.89798	0.930756
0.556605	0.556605	0.884326	0.872499	0.892029	0.935198
0.643063	0.643063	0.886361	0.870494	0.901214	0.930578
0.719615	0.719615	0.887033	0.879078	0.898963	0.932761
0.727024	0.727024	0.873457	0.874695	0.89423	0.935822
0.784374	0.784374	0.876206	0.871262	0.893219	0.931336
0.845869	0.845869	0.886414	0.900698	0.90501	0.933493
0.917005	0.917005	0.88825	0.880825	0.896784	0.933648
0.846806	0.846806	0.887001	0.86835	0.89581	0.929325
0.778036	0.778036	0.889589	0.869169	0.897349	0.935804
0.681469	0.681469	0.891369	0.86962	0.900668	0.930948
0.651173	0.651173	0.883092	0.866789	0.893947	0.929858
0.636683	0.636683	0.877796	0.872911	0.895832	0.93481
0.536986	0.536986	0.908155	0.876415	0.899511	0.933322
0.531299	0.531299	0.886259	0.903522	0.893914	0.93264
0.564019	0.564019	0.912054	0.864942	0.894566	0.876993
0.645978	0.645978	0.911516	0.859342	0.896267	0.856932
0.729864	0.729864	0.889871	0.872218	0.891715	0.910011
0.743568	0.743568	0.882921	0.874253	0.890696	0.923481
0.811242	0.811242	0.879661	0.870031	0.895284	0.93026
0.926624	0.926624	0.882744	0.876831	0.89326	0.933732
0.862117	0.862117	0.883599	0.902021	0.899223	0.930379
0.821567	0.821567	0.883279	0.865284	0.899249	0.847597
0.75205	0.75205	0.887822	0.866949	0.900016	0.902308
0.691071	0.691071	0.888431	0.876042	0.896277	0.921186
0.668642	0.668642	0.887541	0.869303	0.899423	0.928125
0.609315	0.609315	0.880979	0.866225	0.899582	0.933687
0.52953	0.52953	0.883622	0.864551	0.897688	0.933492
0.55122	0.55122	0.88345	0.870314	0.900216	0.935007
0.579303	0.579303	0.873941	0.86503	0.898962	0.927891
0.689491	0.689491	0.884159	0.864732	0.89897	0.880779
0.71356	0.71356	0.890345	0.873327	0.893667	0.825614
0.775684	0.775684	0.887814	0.86895	0.901895	0.874427
0.857558	0.857558	0.884888	0.864311	0.898325	0.930013
0.891258	0.891258	0.886001	0.871579	0.896644	0.924265
0.839289	0.839289	0.884062	0.868581	0.897446	0.948145
0.793327	0.793327	0.874338	0.868843	0.903356	0.931235
0.707885	0.707885	0.875098	0.867217	0.901229	0.948204
0.602852	0.602852	0.883695	0.872451	0.895762	0.937159
0.541183	0.541183	0.883115	0.869919	0.899126	0.936558
0.582683	0.582683	0.889161	0.865375	0.90046	0.897242
0.595698	0.595698	0.887688	0.868049	0.896775	0.83128
0.665503	0.665503	0.889376	0.870805	0.897981	0.827648
0.683482	0.683482	0.881196	0.869403	0.898435	0.918733
0.709637	0.709637	0.875469	0.868864	0.90226	0.917228
0.776906	0.776906	0.882839	0.876372	0.896426	0.931093
0.869422	0.869422	0.876043	0.862645	0.901175	0.935894
0.859091	0.859091	0.875347	0.856279	0.900575	0.93488
0.847916	0.847916	0.90986	0.876072	0.896194	0.907819
0.812452	0.812452	0.891671	0.87849	0.893097	0.853221
0.732518	0.732518	0.888197	0.873277	0.899478	0.880868
0.631769	0.631769	0.8805	0.871736	0.897757	0.929911
0.54721	0.54721	0.884275	0.876981	0.897159	0.928362
0.556652	0.556652	0.884597	0.86442	0.903042	0.936034
0.592285	0.592285	0.876415	0.866042	0.89073	0.937137
0.684391	0.684391	0.87781	0.87745	0.89445	0.935697
0.738899	0.738899	0.88926	0.872	0.901906	0.932135
0.73895	0.73895	0.887673	0.865595	0.902816	0.934368
0.804493	0.804493	0.887696	0.864721	0.894949	0.935695
0.873917	0.873917	0.887342	0.871945	0.893173	0.931344
0.879992	0.879992	0.889035	0.868719	0.894057	0.934322
0.812222	0.812222	0.881554	0.871608	0.893636	0.935422
0.791944	0.791944	0.87771	0.872853	0.899187	0.928145
0.765891	0.765891	0.885689	0.87037	0.899241	0.840592
0.680168	0.680168	0.882119	0.860812	0.89819	0.817453
0.578359	0.578359	0.886202	0.862521	0.901943	0.870654
0.507904	0.507904	0.888094	0.872686	0.898373	0.90579
0.577797	0.577797	0.889203	0.875098	0.893574	0.923389
0.69879	0.69879	0.885248	0.865833	0.897296	0.932185
0.739186	0.739186	0.883081	0.873886	0.903313	0.932827
0.756658	0.756658	0.887569	0.868201	0.899714	0.93469
0.842993	0.842993	0.882023	0.851508	0.898764	0.936593
0.908197	0.908197	0.879843	0.871061	0.897931	0.934432
0.866107	0.866107	0.887426	0.875463	0.896044	0.931266
0.812086	0.812086	0.912453	0.869529	0.889717	0.948322
0.732433	0.732433	0.887201	0.864048	0.901594	0.890395
0.674856	0.674856	0.885817	0.872439	0.895463	0.854646
0.668081	0.668081	0.887589	0.87107	0.894689	0.891504
0.574449	0.574449	0.88386	0.865033	0.89171	0.932556
0.560076	0.560076	0.877527	0.870533	0.899168	0.934012
0.599278	0.599278	0.873734	0.876571	0.888712	0.935347
0.69491	0.69491	0.888457	0.868014	0.897344	0.933589
0.713855	0.713855	0.888633	0.861794	0.897664	0.933112
0.796596	0.796596	0.887934	0.868688	0.892964	0.933276
0.8813	0.8813	0.889978	0.867169	0.89816	0.936081
0.885487	0.885487	0.889437	0.864396	0.899069	0.933403
0.83839	0.83839	0.887045	0.867294	0.896218	0.935093
0.772254	0.772254	0.879004	0.874124	0.900832	0.935163
0.663926	0.663926	0.883727	0.868041	0.891418	0.93205
0.551312	0.551312	0.884261	0.859608	0.899627	0.934983
0.612446	0.612446	0.889328	0.876508	0.898683	0.931452
0.579913	0.579913	0.886738	0.874347	0.899498	0.933694
0.652553	0.652553	0.91195	0.863894	0.896612	0.935462
0.726938	0.726938	0.885352	0.866232	0.901292	0.927554
0.733787	0.733787	0.878109	0.873693	0.897594	0.85193
0.775382	0.775382	0.881159	0.861815	0.892178	0.879829
0.873559	0.873559	0.880852	0.861635	0.894088	0.904394
0.845732	0.845732	0.884856	0.874592	0.899459	0.907169
0.799215	0.799215	0.887701	0.871829	0.893773	0.933754
0.786886	0.786886	0.886633	0.859356	0.899301	0.931245
0.738549	0.738549	0.884593	0.865478	0.901345	0.934679
0.632118	0.632118	0.881274	0.868789	0.898157	0.934565
0.524249	0.524249	0.886346	0.864385	0.901208	0.935845
0.517051	0.517051	0.876183	0.864922	0.899144	0.934628
0.640037	0.640037	0.877902	0.872893	0.894896	0.936452
0.719832	0.719832	0.888528	0.869515	0.895816	0.930508
0.751868	0.751868	0.888222	0.858703	0.898728	0.931967
0.786724	0.786724	0.888736	0.862336	0.898896	0.885309
0.902189	0.902189	0.883351	0.875895	0.899944	0.89536
0.878522	0.878522	0.887958	0.86991	0.897207	0.927943
0.842023	0.842023	0.885721	0.86437	0.896611	0.930555
0.784938	0.784938	0.877212	0.873084	0.897998	0.934876
0.683524	0.683524	0.880824	0.867212	0.898551	0.934581
0.555326	0.555326	0.890379	0.851159	0.898009	0.948975
0.602573	0.602573	0.886353	0.859632	0.892145	0.934069
0.607615	0.607615	0.884645	0.873869	0.900992	0.923066
0.696131	0.696131	0.88705	0.863543	0.897973	0.85889
0.751732	0.751732	0.883096	0.867514	0.893298	0.833075
0.756457	0.756457	0.877908	0.872626	0.895204	0.866002
0.844277	0.844277	0.879487	0.87034	0.894699	0.924321
0.862694	0.862694	0.885025	0.864311	0.891993	0.929094
0.844278	0.844278	0.886678	0.871343	0.90133	0.934723
0.772828	0.772828	0.886287	0.874815	0.898868	0.936326
0.6749	0.6749	0.889248	0.865196	0.899016	0.936272
0.670155	0.670155	0.88688	0.86431	0.898088	0.932452
0.597421	0.597421	0.883088	0.865619	0.894931	0.935547
0.581025	0.581025	0.879635	0.869701	0.894206	0.936329
0.664989	0.664989	0.883472	0.861447	0.900304	0.932478
0.705627	0.705627	0.879157	0.867368	0.898648	0.936482
0.737427	0.737427	0.879751	0.876275	0.901139	0.936167
0.849673	0.849673	0.886577	0.868659	0.89875	0.932265
0.890216	0.890216	0.889471	0.861686	0.901082	0.937247
0.823819	0.823819	0.880134	0.873311	0.897063	0.935942
0.767844	0.767844	0.880909	0.874045	0.899761	0.931941
0.732371	0.732371	0.884642	0.868799	0.897543	0.947716
0.691212	0.691212	0.874932	0.871136	0.898406	0.891347
0.570435	0.570435	0.873215	0.872823	0.901638	0.836468
0.547409	0.547409	0.887447	0.868392	0.894273	0.902453
0.606314	0.606314	0.89048	0.865274	0.898349	0.932379
0.697528	0.697528	0.885019	0.86736	0.896375	0.932894
0.723688	0.723688	0.880644	0.868128	0.896012	0.936021
0.817982	0.817982	0.882866	0.853871	0.893626	0.936808
0.876846	0.876846	0.876754	0.847015	0.8981	0.932429
0.853579	0.853579	0.866137	0.897727	0.897071	0.936186
0.828496	0.828496	0.874338	0.862999	0.897534	0.932226
0.764992	0.764992	0.888506	0.864932	0.900392	0.909067
0.677087	0.677087	0.88322	0.867487	0.893321	0.825507
0.557587	0.557587	0.881618	0.864522	0.893694	0.875917
0.526373	0.526373	0.881581	0.85861	0.901364	0.902696
0.645396	0.645396	0.876025	0.860679	0.899621	0.924726
0.714709	0.714709	0.858885	0.866223	0.898556	0.930026
0.749593	0.749593	0.866105	0.865083	0.900375	0.933838
0.815128	0.815128	0.878684	0.861874	0.895464	0.933986
0.873772	0.873772	0.881753	0.867974	0.895154	0.934386
0.88219	0.88219	0.879971	0.867152	0.897447	0.934274
0.813126	0.813126	0.881977	0.858504	0.898112	0.934835
0.741264	0.741264	0.880519	0.858986	0.896802	0.93593
0.617029	0.617029	0.868354	0.870509	0.902605	0.932678
0.521524	0.521524	0.869923	0.866263	0.897235	0.932129
0.503592	0.503592	0.875093	0.870773	0.896627	0.935681
0.641113	0.641113	0.877409	0.865577	0.89274	0.931737
0.732796	0.732796	0.881782	0.872566	0.895297	0.938237
0.760226	0.760226	0.883769	0.857929	0.899844	0.933768
0.808707	0.808707	0.884753	0.865518	0.90175	0.933555
0.930057	0.930057	0.871581	0.870603	0.898486	0.934232
0.86552	0.86552	0.869369	0.870535	0.89707	0.931327
0.81153	0.81153	0.878846	0.858564	0.898682	0.94924
0.721054	0.721054	0.870212	0.860759	0.895153	0.905005
0.584901	0.584901	0.870329	0.863233	0.90032	0.858558
0.530907	0.530907	0.887209	0.862534	0.89948	0.860073
0.596459	0.596459	0.91036	0.864895	0.899859	0.931012
0.675192	0.675192	0.879742	0.870785	0.899273	0.927215
0.750857	0.750857	0.876898	0.866423	0.903295	0.937646
0.7628	0.7628	0.881595	0.857631	0.893975	0.933054
0.870984	0.870984	0.873192	0.857028	0.898555	0.949054
0.8866	0.8866	0.86914	0.870157	0.896409	0.936065
0.8501	0.8501	0.880309	0.85979	0.894546	0.936573
0.780347	0.780347	0.88694	0.859239	0.899393	0.934522
0.682583	0.682583	0.883623	0.867268	0.903355	0.933691
0.617886	0.617886	0.876574	0.866948	0.897831	0.934656
0.637432	0.637432	0.875418	0.855712	0.899208	0.934375
0.587422	0.587422	0.878447	0.854484	0.895433	0.936023
0.672114	0.672114	0.861859	0.867971	0.889074	0.931948
0.7309	0.7309	0.871792	0.869268	0.892777	0.934725
0.737655	0.737655	0.882412	0.864948	0.894207	0.932276
0.835196	0.835196	0.887859	0.871729	0.895741	0.932869
0.878094	0.878094	0.882818	0.864278	0.897168	0.934932
0.831035	0.831035	0.885589	0.853188	0.901289	0.93076
0.747795	0.747795	0.880898	0.865447	0.890509	0.92707
0.69325	0.69325	0.869432	0.868554	0.896935	0.853737
0.663521	0.663521	0.870134	0.865483	0.887402	0.891937
0.567363	0.567363	0.876953	0.859118	0.893552	0.919602
0.606776	0.606776	0.877657	0.874841	0.897318	0.935211
0.681971	0.681971	0.882607	0.859916	0.89848	0.93491
0.71569	0.71569	0.887224	0.861683	0.891979	0.935689
0.779718	0.779718	0.885553	0.871202	0.903124	0.934344
0.897336	0.897336	0.87883	0.867274	0.900778	0.936075
0.857984	0.857984	0.872379	0.859253	0.899165	0.935076
0.792511	0.792511	0.878524	0.865753	0.898117	0.93587
0.74397	0.74397	0.874137	0.870027	0.892977	0.93397
0.702459	0.702459	0.873686	0.859969	0.899756	0.935837
0.580762	0.580762	0.884592	0.865187	0.897664	0.932825
0.552405	0.552405	0.885811	0.866788	0.904381	0.934537
0.610276	0.610276	0.882865	0.869983	0.893362	0.934311
0.702092	0.702092	0.87658	0.862137	0.902195	0.934829
0.73016	0.73016	0.881316	0.864116	0.894783	0.936117
0.862488	0.862488	0.876424	0.87238	0.896168	0.931411
0.881123	0.881123	0.867326	0.865813	0.895599	0.936328
0.830096	0.830096	0.874904	0.865667	0.894166	0.937331
0.781576	0.781576	0.88046	0.874619	0.894809	0.930361
0.730374	0.730374	0.883289	0.868695	0.900591	0.826372
0.623617	0.623617	0.878299	0.856198	0.898992	0.89559
0.539641	0.539641	0.883372	0.868187	0.893038	0.918018
0.561352	0.561352	0.881347	0.872681	0.89863	0.933231
0.675183	0.675183	0.867585	0.865083	0.892384	0.934308
0.700722	0.700722	0.865815	0.860987	0.897631	0.936538
0.792974	0.792974	0.879194	0.870381	0.89723	0.933779
0.890916	0.890916	0.874181	0.857192	0.901968	0.948198
0.859662	0.859662	0.877965	0.856222	0.895359	0.935393
0.825322	0.825322	0.881751	0.864638	0.900267	0.934817
0.771325	0.771325	0.880569	0.868998	0.896002	0.948535
0.689505	0.689505	0.87442	0.85956	0.897111	0.93393
0.548781	0.548781	0.875682	0.855194	0.892381	0.871758
0.526555	0.526555	0.876928	0.86907	0.892254	0.820634
0.629265	0.629265	0.870161	0.862643	0.900657	0.891767
0.718499	0.718499	0.876849	0.866359	0.897626	0.910192
0.757798	0.757798	0.883021	0.865548	0.887069	0.924626
0.834738	0.834738	0.880209	0.869988	0.899786	0.913722
0.905864	0.905864	0.876931	0.85784	0.891814	0.873606
0.857228	0.857228	0.879127	0.853989	0.895707	0.870859
0.80967	0.80967	0.883853	0.865761	0.895968	0.923868
0.754237	0.754237	0.870411	0.861225	0.885991	0.930264
0.648656	0.648656	0.873767	0.862262	0.892726	0.934374
0.531853	0.531853	0.882813	0.8667	0.897546	0.934504
0.542332	0.542332	0.881935	0.86895	0.893978	0.92922
0.671302	0.671302	0.881273	0.85836	0.894271	0.861133
0.742121	0.742121	0.881599	0.85718	0.896142	0.907235
0.779136	0.779136	0.879639	0.867048	0.889443	0.927108
0.848568	0.848568	0.868797	0.864196	0.887222	0.933925
0.86497	0.86497	0.872628	0.867653	0.883701	0.933569
0.835498	0.835498	0.88169	0.861084	0.889479	0.932518
0.786391	0.786391	0.883439	0.864903	0.891401	0.9316
0.708801	0.708801	0.878391	0.854404	0.898863	0.934615
0.58432	0.58432	0.878238	0.859717	0.891057	0.930642
0.517998	0.517998	0.879483	0.866438	0.895363	0.930431
0.569869	0.569869	0.869224	0.860982	0.896269	0.934073
0.697905	0.697905	0.86454	0.859002	0.884406	0.927205
0.736087	0.736087	0.878553	0.860753	0.891558	0.92754
0.810883	0.810883	0.879684	0.864551	0.897197	0.933972
0.862961	0.862961	0.880758	0.858032	0.895574	0.928933
0.859489	0.859489	0.879763	0.868146	0.8952	0.928273
0.821821	0.821821	0.881371	0.869372	0.895028	0.934457
0.761198	0.761198	0.876081	0.866068	0.886445	0.92833
0.645097	0.645097	0.867669	0.858153	0.898874	0.93037
0.548185	0.548185	0.872096	0.865876	0.887685	0.932255
0.540709	0.540709	0.875776	0.864094	0.890345	0.926482
0.649563	0.649563	0.878361	0.861642	0.89575	0.93299
0.738567	0.738567	0.875359	0.862585	0.896962	0.928162
0.769636	0.769636	0.882115	0.869522	0.895128	0.892151
0.828995	0.828995	0.876641	0.864565	0.899616	0.82578
0.855029	0.855029	0.868162	0.861871	0.89005	0.914099
0.84865	0.84865	0.87193	0.865724	0.888345	0.924805
0.815675	0.815675	0.873423	0.866686	0.892832	0.931289
0.743139	0.743139	0.875615	0.857425	0.884823	0.933641
0.628037	0.628037	0.880091	0.866493	0.896333	0.931257
0.542592	0.542592	0.885531	0.867137	0.895097	0.934796
0.545106	0.545106	0.874102	0.855957	0.897499	0.931639
0.671769	0.671769	0.870336	0.854069	0.894389	0.929255
0.730593	0.730593	0.877816	0.867797	0.895951	0.929699
0.778471	0.778471	0.875772	0.862544	0.895711	0.925166
0.85604	0.85604	0.870343	0.860999	0.896273	0.928552
0.865068	0.865068	0.8829	0.861622	0.884382	0.907234
0.822092	0.822092	0.880528	0.861347	0.89141	0.846681
0.780562	0.780562	0.882024	0.85615	0.895066	0.859849
0.701301	0.701301	0.876262	0.860677	0.89768	0.926743
0.576673	0.576673	0.873626	0.866953	0.895273	0.925771
0.537552	0.537552	0.872275	0.861094	0.897483	0.931787
0.588369	0.588369	0.86552	0.85952	0.894211	0.922263
0.704101	0.704101	0.872992	0.860446	0.889327	0.872249
0.736917	0.736917	0.878401	0.858305	0.890144	0.848602
0.838344	0.838344	0.879427	0.859782	0.881774	0.826134
0.876464	0.876464	0.880508	0.867285	0.890814	0.885829
0.839288	0.839288	0.878277	0.862064	0.89816	0.88192
0.819177	0.819177	0.877219	0.856741	0.899066	0.891713
0.749991	0.749991	0.865519	0.857529	0.896936	0.912187
0.642316	0.642316	0.867381	0.860017	0.897264	0.892262
0.556154	0.556154	0.872314	0.860919	0.893269	0.833808
0.560746	0.560746	0.871834	0.857785	0.897125	0.81057
0.672825	0.672825	0.876303	0.859222	0.890941	0.862255
0.730389	0.730389	0.882352	0.862859	0.891215	0.896885
0.796048	0.796048	0.878161	0.855419	0.897835	0.870399
0.88417	0.88417	0.876764	0.860423	0.89611	0.849153
0.86976	0.86976	0.872431	0.86475	0.897253	0.878361
0.803705	0.803705	0.875059	0.864817	0.898305	0.922271
0.753753	0.753753	0.863457	0.858485	0.888855	0.927705
0.687037	0.687037	0.866628	0.862755	0.889546	0.931778
0.578682	0.578682	0.88007	0.866046	0.896439	0.934004
0.598927	0.598927	0.881381	0.858554	0.889457	0.932622
0.662793	0.662793	0.875591	0.862223	0.893924	0.928599
0.697192	0.697192	0.876822	0.863476	0.897763	0.932754
0.771015	0.771015	0.874037	0.860655	0.899912	0.920045
0.902417	0.902417	0.865628	0.851619	0.896351	0.846699
0.86414	0.86414	0.859842	0.859962	0.898051	0.801789
0.798467	0.798467	0.871352	0.858737	0.892753	0.881159
0.739969	0.739969	0.876479	0.859566	0.896352	0.903539
0.697734	0.697734	0.874542	0.863386	0.89714	0.928827
0.587135	0.587135	0.876	0.865631	0.888206	0.931455
0.60846	0.60846	0.878327	0.865003	0.896124	0.935112
0.686961	0.686961	0.867101	0.85225	0.896771	0.932872
0.724595	0.724595	0.863937	0.862594	0.897868	0.935123
0.795932	0.795932	0.868572	0.865461	0.899344	0.930719
0.87625	0.87625	0.868186	0.858409	0.894957	0.927857
0.855877	0.855877	0.871027	0.855586	0.890598	0.930402
0.779723	0.779723	0.880018	0.864495	0.896241	0.928558
0.673997	0.673997	0.874378	0.859712	0.891081	0.923161
0.635263	0.635263	0.859303	0.853779	0.894421	0.849909
0.634271	0.634271	0.867593	0.863981	0.901719	0.802848
0.664842	0.664842	0.871235	0.861058	0.899741	0.852296
0.753292	0.753292	0.865475	0.856479	0.897883	0.87719
0.781015	0.781015	0.87309	0.855481	0.903685	0.916184
0.905488	0.905488	0.880436	0.858559	0.897575	0.918483
0.850277	0.850277	0.87529	0.858252	0.89706	0.929412
0.828463	0.828463	0.869111	0.858168	0.896913	0.933654
0.753719	0.753719	0.869153	0.861886	0.895307	0.930081
0.63285	0.63285	0.874822	0.858913	0.898349	0.930839
0.526887	0.526887	0.860099	0.851937	0.901687	0.932843
0.598026	0.598026	0.863321	0.855709	0.898771	0.930164
0.707409	0.707409	0.876672	0.866745	0.898691	0.929402
0.740711	0.740711	0.876156	0.860491	0.89703	0.929915
0.822694	0.822694	0.871358	0.858624	0.889932	0.927886
0.888254	0.888254	0.874075	0.856706	0.898776	0.927767
0.844687	0.844687	0.871957	0.859817	0.888075	0.893627
0.79247	0.79247	0.864727	0.850782	0.88846	0.824628
0.742192	0.742192	0.860564	0.85634	0.89093	0.824938
0.636259	0.636259	0.868663	0.859432	0.894298	0.903562
0.55503	0.55503	0.872416	0.858734	0.89347	0.911697
0.62538	0.62538	0.866409	0.853008	0.892469	0.925628
0.692439	0.692439	0.867244	0.856221	0.897916	0.923493
0.728375	0.728375	0.869545	0.859291	0.900837	0.900142
0.86529	0.86529	0.854429	0.852991	0.893872	0.84184

## Sheet: Figure 5
1	2	3	4	5	6	7	8
-0.01	-0.1	0.03	0.06	-0.02	-0.1	0.07	0.02
-0.04	-0.09	0.03	0.02	-0.02	-0.1	0.06	0.04
-0.03	-0.08	0.02	-0.01	-0.01	-0.12	0.05	0.03
-0.02	-0.07	0.01	-0.01	0.04	-0.1	0.01	0.02
-0.03	-0.11	-0.03	0.01	0.07	-0.11	0.02	0.01
-0.03	-0.13	-0.02	0.01	0.06	-0.12	0.03	-0.004
-0.03	-0.13	-0.01	-0.01	0.06	-0.12	0.02	-0.01
-0.05	-0.12	-0.02	-0.02	0.08	-0.13	0.02	-0.02
-0.05	-0.13	-0.02	-0.05	0.09	-0.13	0.02	-0.04
-0.05	-0.14	-0.02	-0.04	0.08	-0.11	0.004	-0.05
-0.06	-0.12	-0.02	-0.06	0.08	-0.11	-0.01	-0.03
-0.06	-0.11	-0.03	-0.01	0.07	-0.11	-0.01	-0.02
-0.05	-0.13	-0.04	-0.03	0.07	-0.1	0.01	-0.02
-0.07	-0.14	-0.05	-0.05	0.1	-0.1	0.01	-0.04
-0.06	-0.13	-0.05	-0.05	0.11	-0.08	-0.02	-0.05
-0.05	-0.11	-0.03	-0.04	0.09	-0.06	0.03	-0.04
-0.02	-0.08	-0.05	-0.05	0.08	-0.05	-0.02	-0.05
-0.04	-0.08	-0.07	-0.03	0.1	-0.04	-0.04	-0.05
-0.05	-0.09	-0.06	-0.05	0.07	-0.03	-0.03	-0.06
-0.03	-0.06	-0.05	-0.06	0.05	-0.04	-0.06	-0.06
-0.03	-0.05	-0.06	-0.03	0.07	-0.06	-0.06	-0.07
-0.02	-0.03	-0.06	0.002	0.06	-0.04	-0.05	-0.07
-0.01	-0.02	0.01	0.04	0.06	-0.0006	-0.02	-0.02
0.01	0.01	0.07	0.03	0.07	0.01	0.03	-0.01
0.02	0.05	0.12	0.01	0.08	-0.01	0.04	-0.03
0.01	0.07	0.12	0.05	0.09	-0.02	0.03	-0.04
0.03	0.05	0.14	0.06	0.08	-0.01	0.04	-0.01
0.04	0.08	0.19	0.01	0.1	-0.01	0.04	0.03
0.04	0.14	0.18	0.03	0.14	-0.03	0.06	0.05
0.04	0.11	0.19	0.04	0.14	-0.02	0.1	0.03
0.05	0.12	0.23	0.02	0.13	-0.02	0.11	0.01
0.05	0.12	0.27	-0.01	0.13	-0.03	0.08	-0.01
0.03	0.11	0.29	-0.02	0.12	-0.04	0.08	-0.03
0.03	0.15	0.27	-0.001	0.14	-0.05	0.03	-0.01
0.05	0.17	0.32	0.03	0.18	-0.03	0.05	0.01
0.08	0.21	0.32	0.05	0.18	-0.02	0.07	-0.02
0.07	0.31	0.42	0.03	0.19	-0.03	0.1	-0.01
0.11	0.25	0.48	0.03	0.18	-0.02	0.14	0.01
0.15	0.25	0.42	0.05	0.22	-0.02	0.11	0.02
0.16	0.31	0.39	0.07	0.33	-0.04	0.09	0.03
0.15	0.26	0.35	0.05	0.46	-0.02	0.09	0.002
0.1	0.28	0.34	-0.01	0.59	-0.003	0.09	0.01
0.09	0.29	0.33	-0.01	0.59	0.01	0.12	0.01
0.1	0.2	0.34	0.03	0.5	0.0008	0.12	-0.01
0.07	0.12	0.3	0.01	0.44	0.03	0.1	0.01
0.06	0.11	0.24	-0.004	0.37	0.05	0.09	0.05
0.07	0.1	0.25	1e-05	0.3	0.07	0.08	0.07
0.06	0.06	0.26	-0.04	0.28	0.1	0.07	0.08
0.04	0.03	0.14	-0.06	0.27	0.1	0.08	0.1
0.03	0.06	0.09	-0.07	0.24	0.08	0.07	0.13
-0.002	0.06	0.07	-0.06	0.25	0.08	0.001	0.15
-0.02	0.06	0.05	-0.04	0.25	0.1	-0.003	0.15
-0.02	0.04	0.05	-0.05	0.2	0.09	0.04	0.15
-0.02	0.03	0.03	-0.08	0.18	0.06	0.0006	0.15
-0.03	0.01	0.02	-0.07	0.18	0.04	-0.03	0.13
-0.01	0.02	0.002	-0.05	0.17	0.02	-0.02	0.09
-0.01	0.03	-0.01	-0.07	0.17	-0.01	-0.06	0.09
0.003	-0.01	0.005	-0.05	0.16	0.003	-0.02	0.07
0.003	0.004	-0.01	-0.04	0.16	-0.02	0.03	0.08
-0.02	0.01	-0.02	0.005	0.13	-0.03	0.02	0.09
-0.02	-0.03	0.02	0.02	0.1	-0.01	0.004	0.05
-0.03	-0.05	0.01	0.04	0.12	-0.03	0.02	0.05
-0.04	-0.03	-0.04	0.03	0.13	-0.05	-0.02	0.03
-0.02	-0.06	-0.06	0.01	0.1	-0.06	0.01	0.02
-0.01	-0.05	-0.02	-0.003	0.1	-0.08	0.06	0.03
0.002	-0.07	-0.02	0.02	0.09	-0.08	0.08	0.01
-0.01	-0.09	-0.05	0.02	0.08	-0.07	0.08	0.004
-0.04	-0.08	-0.04	0.02	0.09	-0.09	0.03	0.01
-0.04	-0.09	-0.05	0.01	0.06	-0.08	0.02	-0.01
-0.02	-0.1	-0.08	-0.01	0.05	-0.09	0.03	-0.03
-0.05	-0.1	-0.05	-0.01	0.05	-0.11	0.01	-0.03
-0.05	-0.11	-0.03	-0.01	0.04	-0.11	-0.03	-0.02
-0.05	-0.13	-0.05	-0.02	0.04	-0.09	-0.03	-0.02
-0.06	-0.14	-0.07	-0.01	0.04	-0.1	-0.01	-0.03
-0.05	-0.13	-0.05	-0.002	0.04	-0.08	-0.02	-0.004
-0.05	-0.13	-0.05	-0.04	0.05	-0.05	-0.01	0.04
-0.05	-0.12	-0.06	-0.05	0.06	-0.02	0.01	0.08
-0.03	-0.12	-0.08	-0.06	0.07	-0.01	-0.02	0.1
-0.03	-0.13	-0.09	-0.07	0.05	-0.0001	0.01	0.11
-0.04	-0.12	-0.08	-0.07	0.06	0.02	0.004	0.15
-0.05	-0.11	-0.08	-0.07	0.06	-0.004	-0.04	0.16
-0.05	-0.12	-0.08	-0.06	0.05	-0.01	-0.03	0.17
-0.04	-0.14	-0.05	-0.08	0.05	0.01	0.003	0.19
-0.06	-0.11	-0.03	-0.04	0.07	-0.0008	0.01	0.21
-0.06	-0.1	-0.06	-0.03	0.07	0.005	0.01	0.2
-0.05	-0.1	-0.07	-0.04	0.09	-0.02	0.01	0.16
-0.03	-0.09	-0.07	-0.05	0.1	-0.04	0.02	0.16
-0.02	-0.11	-0.07	-0.06	0.09	-0.03	0.02	0.14
-0.03	-0.14	-0.06	-0.06	0.09	-0.04	0.04	0.1
-0.03	-0.13	-0.08	-0.05	0.08	-0.06	0.02	0.1
-0.04	-0.12	-0.11	-0.06	0.07	-0.07	0.04	0.09
-0.05	-0.13	-0.1	-0.08	0.05	-0.06	0.03	0.08
-0.04	-0.14	-0.11	-0.08	0.03	-0.03	0.03	0.07
-0.07	-0.15	-0.11	-0.09	0.06	-0.06	0.01	0.06
-0.08	-0.14	-0.1	-0.08	0.05	-0.07	-0.01	0.07
-0.07	-0.15	-0.1	-0.08	0.05	-0.07	-0.02	0.04
-0.07	-0.15	-0.12	-0.08	0.05	-0.08	-0.005	0.01
-0.08	-0.1	-0.11	-0.08	0.05	-0.09	-0.01	0.02
-0.08	-0.1	-0.1	-0.07	0.07	-0.1	-0.02	0.003
-0.08	-0.13	-0.11	-0.09	0.05	-0.09	-0.01	-0.04
-0.07	-0.13	-0.1	-0.09	0.03	-0.09	-0.01	-0.02
-0.08	-0.14	-0.1	-0.08	0.03	-0.09	-0.003	-0.02
-0.08	-0.12	-0.1	-0.08	0.02	-0.11	-0.01	-0.05
-0.08	-0.1	-0.12	-0.11	0.002	-0.11	-0.03	-0.04
-0.06	-0.09	-0.13	-0.11	-0.01	-0.1	-0.04	-0.02
-0.05	-0.1	-0.12	-0.09	0.01	-0.11	-0.03	-0.04
-0.06	-0.08	-0.08	-0.08	-0.01	-0.11	0.005	-0.03
-0.06	-0.07	-0.06	-0.09	-0.002	-0.11	-0.01	-0.05
-0.05	-0.05	-0.05	-0.06	-0.004	-0.11	-0.04	-0.05
-0.05	-0.08	-0.03	-0.02	-0.0005	-0.11	-0.01	-0.02
-0.04	-0.07	-0.04	-0.05	0.01	-0.1	0.003	0.01
-0.02	-0.05	-0.06	-0.07	-0.001	-0.08	-0.02	0.04
-0.01	-0.08	-0.02	-0.08	-0.02	-0.09	0.03	0.06
-0.02	-0.09	-0.01	-0.07	-0.01	-0.1	0.05	0.04
-0.04	-0.1	-0.03	-0.05	0.0003	-0.1	0.01	0.02
-0.02	-0.12	-0.01	-0.07	-0.001	-0.09	0.02	0.04
-0.02	-0.13	0.01	-0.07	-0.005	-0.08	0.02	0.07
-0.03	-0.12	-0.01	-0.04	-0.02	-0.09	0.02	0.08
-0.02	-0.1	0.004	-0.05	-0.02	-0.08	0.03	0.08
-0.02	-0.09	0.04	-0.06	-0.01	-0.07	0.01	0.09
-0.02	-0.09	0.04	-0.002	-0.0003	-0.09	0.03	0.06
-0.02	-0.09	0.03	0.01	-0.03	-0.07	0.04	0.09
-0.05	-0.1	0.03	-0.02	-0.02	-0.08	0.02	0.13
-0.06	-0.09	0.01	-0.05	-0.02	-0.09	-0.02	0.16
-0.06	-0.1	0.02	-0.06	-0.02	-0.1	0.03	0.2
-0.02	-0.11	0.07	-0.04	-0.01	-0.09	0.04	0.25
-0.003	-0.08	0.05	0.002	0.03	-0.06	0.01	0.29
0.02	-0.06	0.08	-0.01	0.09	-0.02	0.07	0.27
0.02	-0.06	0.09	-0.05	0.14	-0.01	0.09	0.24
-0.0006	-0.07	0.06	-0.04	0.18	0.02	0.11	0.22
-0.03	-0.06	0.08	-0.06	0.23	0.04	0.12	0.18
-0.03	-0.06	0.07	-0.05	0.31	0.06	0.12	0.14
-0.05	-0.07	0.07	-0.05	0.35	0.07	0.14	0.09
-0.03	-0.08	0.07	-0.05	0.38	0.07	0.13	0.09
-0.04	-0.07	0.04	-0.04	0.39	0.06	0.13	0.11
-0.05	-0.07	0.02	-0.06	0.44	0.1	0.14	0.1
-0.07	-0.08	0.0009	-0.05	0.45	0.1	0.13	0.08
-0.08	-0.08	-0.02	-0.06	0.49	0.08	0.13	0.05
-0.05	-0.07	-0.01	-0.06	0.49	0.1	0.13	0.09
-0.04	-0.1	0.03	-0.05	0.44	0.11	0.16	0.1
-0.04	-0.11	0.05	-0.03	0.4	0.1	0.18	0.12
-0.004	-0.09	0.08	-0.02	0.38	0.06	0.2	0.09
0.02	-0.07	0.1	-0.04	0.37	0.05	0.2	0.06
0.01	-0.08	0.1	-0.05	0.31	0.03	0.14	0.04
0.01	-0.09	0.08	-0.02	0.24	0.01	0.13	0.04
-0.004	-0.1	0.06	-0.003	0.22	-0.001	0.11	0.02
-0.03	-0.11	0.05	-0.004	0.19	-0.01	0.06	0.02
-0.03	-0.1	0.05	-0.04	0.15	-0.03	0.06	-0.0002
-0.04	-0.11	0.08	-0.01	0.13	-0.06	-0.0003	-0.03
-0.03	-0.13	0.1	0.02	0.11	-0.07	0.01	-0.02
-0.04	-0.13	0.06	-0.001	0.12	-0.07	0.01	-0.02
-0.05	-0.13	0.06	0.002	0.1	-0.08	0.03	-0.02
-0.05	-0.14	0.06	0.01	0.06	-0.07	0.01	-0.01
-0.06	-0.15	0.07	-0.01	0.04	-0.08	-0.01	-0.03
-0.07	-0.14	0.12	-0.02	0.05	-0.1	-0.02	-0.04
-0.08	-0.12	0.13	-0.03	0.04	-0.09	-0.0009	-0.01
-0.06	-0.12	0.1	-0.02	0.02	-0.09	-0.02	-0.01
-0.03	-0.13	0.1	-0.01	0.01	-0.08	0.01	-0.03
-0.01	-0.1	0.09	6e-05	0.01	-0.08	0.001	-0.03
-0.004	-0.08	0.12	-0.004	0.03	-0.09	-0.02	-0.02
0.01	-0.07	0.17	-0.003	0.03	-0.09	0.05	-0.02
0.01	-0.05	0.14	0.01	0.04	-0.08	0.05	-0.02
-0.01	-0.06	0.08	0.04	0.02	-0.09	-0.02	-0.02
-0.01	-0.08	0.05	0.03	-0.01	-0.1	-0.01	-0.06
-0.02	-0.08	0.07	0.01	-0.03	-0.1	0.001	-0.06
-0.04	-0.09	0.02	0.04	-0.03	-0.09	-0.02	-0.07
-0.04	-0.09	0.002	0.06	-0.03	-0.09	-0.02	-0.05
-0.03	-0.1	0.03	0.08	-0.05	-0.09	0.001	-0.05
-0.03	-0.07	0.01	0.09	-0.03	-0.1	0.04	-0.04
-0.04	-0.07	0.003	0.08	-0.02	-0.1	0.05	-0.05
-0.03	-0.11	0.02	0.07	-0.05	-0.09	0.04	-0.07
0.01	-0.06	0.04	0.06	-0.02	-0.09	0.02	-0.04
0.03	-0.03	0.1	0.08	0.02	-0.08	-0.02	-0.05
0.04	-0.05	0.1	0.11	-0.01	-0.07	0.02	-0.07
0.04	-0.04	0.1	0.07	0.01	-0.07	0.01	-0.08
0.03	-0.01	0.13	0.03	0.04	-0.07	-0.01	-0.07
0.03	-0.02	0.14	0.04	0.03	-0.07	-0.01	-0.09
0.02	-0.04	0.12	0.04	0.02	-0.08	0.01	-0.09
-0.005	-0.02	0.09	0.02	0.02	-0.1	0.01	-0.1
0.0007	-0.01	0.07	0.02	-0.01	-0.09	0.0001	-0.1
0.02	0.02	0.07	-0.005	-0.01	-0.07	0.02	-0.09
-0.01	0.05	0.04	0.01	0.0006	-0.09	0.01	-0.06
-0.01	0.04	0.01	0.02	-0.02	-0.11	0.03	-0.07
-0.01	0.02	0.003	-0.04	-0.04	-0.1	0.02	-0.08
-0.02	0.03	0.01	-0.02	-0.02	-0.09	0.06	-0.09
-0.03	0.02	-0.01	0.02	-0.02	-0.1	0.08	-0.09
-0.04	0.03	-0.03	0.001	-0.03	-0.1	0.04	-0.08
-0.05	0.07	-0.04	-0.02	0.001	-0.11	-0.02	-0.09
-0.06	0.09	-0.01	-0.01	0.03	-0.1	0.02	-0.07
-0.03	0.07	0.05	-0.02	0.02	-0.1	0.47	-0.04
-0.03	0.03	0.07	-0.02	0.001	-0.11	0.93	-0.01
-0.01	0.02	0.07	-0.02	-0.01	-0.11	1.13	0.01
0.002	-0.003	0.06	-0.03	0.01	-0.09	1.08	0.02
-0.02	0.0008	0.06	0.01	0.01	-0.1	0.92	0.03
-0.03	-0.01	0.05	0.01	-0.002	-0.11	0.83	0.01
-0.03	-0.04	0.03	-0.0007	0.01	-0.11	0.72	0.01
-0.02	-0.03	0.05	0.02	0.03	-0.1	0.63	0.02
-0.01	-0.02	0.06	-0.01	0.01	-0.1	0.54	0.03
-0.01	-0.03	0.07	-0.01	-0.01	-0.09	0.44	0.03
-0.03	-0.04	0.08	-0.01	-0.01	-0.08	0.36	0.05
-0.03	-0.03	0.06	-0.01	-0.004	-0.1	0.3	0.03
-0.03	-0.05	0.03	-0.02	-0.02	-0.1	0.31	0.02
-0.03	-0.04	0.005	-0.03	-0.02	-0.12	0.29	0.003
-0.05	-0.003	-0.03	-0.05	-0.03	-0.12	0.22	0.01
-0.07	-0.01	-0.03	-0.05	-0.03	-0.11	0.23	0.02
-0.07	-0.005	-0.05	-0.03	-0.03	-0.1	0.2	0.02
-0.05	0.02	-0.04	-0.05	-0.01	-0.1	0.13	0.01
-0.04	0.003	-0.05	-0.02	-0.02	-0.09	0.14	-0.001
-0.05	0.02	-0.08	0.004	-0.03	-0.09	0.17	0.01
-0.03	0.06	-0.06	-0.04	-0.03	-0.08	0.14	0.01
0.01	0.08	-0.06	-0.05	-0.05	-0.08	0.11	0.02
0.02	0.1	-0.04	-0.05	-0.07	-0.09	0.11	0.002
0.04	0.16	-0.04	-0.07	-0.05	-0.08	0.07	0.01
0.05	0.17	-0.06	-0.04	-0.03	-0.08	0.08	0.03
0.04	0.14	-0.05	-0.04	-0.03	-0.06	0.09	0.04
0.06	0.12	-0.04	-0.01	-0.03	-0.07	0.11	0.02
0.04	0.11	-8e-05	0.0009	-0.01	-0.06	0.09	-0.01
0.03	0.11	0.02	0.0007	0.02	-0.05	0.02	0.003
0.01	0.08	0.02	-0.004	0.01	-0.04	0.05	0.01
-0.003	0.06	-0.01	0.01	-0.01	-0.03	0.07	-0.02
-0.02	0.05	-0.03	-0.02	-0.01	-0.02	0.01	-0.02
-0.04	0.01	-0.03	-0.04	-0.01	-0.01	0.03	-0.01
-0.04	-0.02	-0.05	-0.05	-0.02	-0.03	0.08	-0.03
-0.03	-0.03	-0.06	-0.04	-0.02	-0.05	0.04	-0.02
-0.02	-0.05	-0.03	-0.04	-0.04	-0.05	0.02	-0.01
0.06	-0.08	-0.05	-0.06	-0.06	-0.06	0.06	-0.04
0.07	-0.07	-0.05	-0.07	-0.05	-0.07	0.05	-0.04
0.1	-0.07	-0.05	-0.06	-0.05	-0.08	0.04	-0.04
0.12	-0.09	-0.05	-0.07	-0.07	-0.09	0.08	-0.04
0.11	-0.09	-0.04	-0.06	-0.06	-0.09	0.07	-0.05
0.1	-0.09	-0.02	-0.04	-0.06	-0.08	0.03	-0.04
0.05	-0.11	-0.03	0.01	-0.04	-0.09	0.09	-0.02
0.09	-0.11	-0.005	-0.02	-0.04	-0.07	0.04	-0.02
0.09	-0.09	-0.02	-0.07	-0.03	-0.09	-0.01	-0.03
0.07	-0.11	-0.02	-0.06	-0.04	-0.07	0.03	-0.03
0.08	-0.12	-0.01	-0.05	-0.05	-0.07	0.06	-0.01
0.08	-0.11	-0.02	-0.07	-0.04	-0.08	0.06	-0.01
0.08	-0.13	-0.06	-0.06	-0.02	-0.09	0.04	-0.01
0.11	-0.15	-0.04	-0.04	-0.02	-0.1	0.03	-0.02
0.12	-0.16	-0.04	-0.04	-0.05	-0.09	0.08	-0.02
0.13	-0.14	-0.06	-0.06	-0.05	-0.09	0.11	-0.03
0.15	-0.13	-0.06	-0.06	-0.04	-0.09	0.1	-0.06
0.17	-0.14	-0.09	-0.05	-0.04	-0.09	0.11	-0.07
0.15	-0.13	-0.11	-0.06	-0.02	-0.09	0.1	-0.07
0.11	-0.13	-0.08	-0.06	-0.03	-0.09	0.06	-0.07
0.09	-0.14	-0.08	-0.07	-0.03	-0.08	0.03	-0.05
0.07	-0.14	-0.1	-0.05	-0.03	-0.08	0.02	-0.07
0.05	-0.13	-0.11	-0.07	-0.05	-0.08	0.05	-0.07
0.04	-0.11	-0.09	-0.05	-0.06	-0.1	0.09	-0.06
0.04	-0.11	-0.07	-0.06	-0.04	-0.12	0.07	-0.05
0.12	-0.13	-0.06	-0.06	-0.01	-0.11	0.06	-0.06
0.37	-0.07	0.02	-0.02	-0.01	-0.1	0.06	0.03
0.76	-0.05	0.15	0.03	-0.03	-0.09	0.03	0.13
1.07	-0.03	0.25	0.06	-0.02	-0.07	0.03	0.21
1.3	0.002	0.31	0.08	0.01	-0.06	0.05	0.27
1.5	0.005	0.34	0.1	0.0008	-0.05	0.07	0.33
1.61	0.02	0.36	0.11	0.01	-0.07	0.07	0.41
1.75	0.02	0.35	0.13	0.01	-0.07	0.1	0.46
1.84	0.02	0.37	0.16	-0.01	-0.06	0.07	0.54
1.83	0.03	0.39	0.19	-0.01	-0.06	0.03	0.61
1.71	-0.01	0.34	0.23	-0.01	-0.07	0.1	0.57
1.45	-0.01	0.26	0.24	-0.02	-0.07	0.09	0.48
1.25	-0.01	0.17	0.25	-0.04	-0.09	0.01	0.38
1.07	-0.03	0.11	0.24	-0.04	-0.09	0.03	0.3
0.91	-0.03	0.11	0.2	-0.03	-0.1	0.01	0.26
0.81	-0.07	0.1	0.2	-0.05	-0.09	0.03	0.21
0.68	-0.08	0.06	0.24	-0.07	-0.11	0.04	0.17
0.58	-0.05	0.05	0.19	-0.08	-0.11	0.02	0.17
0.52	-0.08	0.02	0.16	-0.06	-0.1	0.01	0.18
0.43	-0.09	-0.01	0.17	-0.07	-0.12	0.02	0.19
0.35	-0.09	-0.01	0.22	-0.07	-0.12	0.03	0.18
0.29	-0.09	-0.04	0.2	-0.06	-0.12	0.03	0.15
0.25	-0.12	-0.07	0.17	-0.07	-0.13	0.04	0.13
0.21	-0.1	-0.08	0.13	-0.07	-0.13	-0.01	0.11
0.17	-0.12	-0.08	0.1	-0.07	-0.14	0.01	0.11
0.15	-0.12	-0.09	0.09	-0.08	-0.15	0.03	0.14
0.12	-0.11	-0.1	0.05	-0.09	-0.14	0.002	0.15
0.07	-0.12	-0.11	0.04	-0.09	-0.13	-0.03	0.11
0.04	-0.14	-0.09	0.04	-0.07	-0.12	-0.01	0.11
0.05	-0.09	-0.08	0.07	-0.05	-0.12	-0.01	0.1
0.03	-0.004	-0.09	0.04	-0.04	-0.08	-0.01	0.07
0.03	0.12	-0.06	0.02	-0.05	-0.04	-0.003	0.06
0.02	0.26	-0.03	0.01	-0.04	-0.01	-0.02	0.04
0.01	0.32	-0.04	-0.01	-0.04	0.02	-0.04	0.03
0.04	0.37	-0.08	-0.04	-0.06	0.04	-0.03	0.06
0.02	0.46	-0.07	-0.07	-0.06	0.05	-0.04	0.05
-0.03	0.43	-0.07	-0.06	-0.05	0.05	-0.06	0.01
-0.04	0.29	-0.07	-0.04	-0.07	-0.01	-0.04	-0.01
-0.04	0.19	-0.05	-0.04	-0.09	-0.04	0.02	-0.03
-0.05	0.16	-0.07	-0.03	-0.07	-0.05	0.01	-0.04
-0.07	0.13	-0.09	-0.03	-0.07	-0.06	-0.05	-0.05
-0.08	0.08	-0.13	-0.04	-0.08	-0.08	-0.06	-0.05
-0.08	0.07	-0.11	-0.02	-0.1	-0.09	-0.01	-0.02
-0.07	0.07	-0.05	0.001	-0.07	-0.08	0.01	0.001
-0.07	0.06	-0.07	0.03	-0.07	-0.08	0.02	0.002
-0.05	0.03	-0.11	0.03	-0.09	-0.08	0.04	-0.002
-0.03	0.03	-0.08	0.08	-0.08	-0.09	0.07	0.01
-0.03	0.05	-0.06	0.04	-0.08	-0.11	0.08	0.003
-0.04	0.04	-0.03	0.02	-0.08	-0.09	0.05	0.04
-0.04	0.02	-0.03	0.02	-0.12	-0.07	0.08	0.04
-0.04	0.01	-0.03	-0.004	-0.11	-0.09	0.07	0.01
-0.02	-0.002	-0.02	0.01	-0.09	-0.12	0.04	-0.01
0.03	-0.02	-0.03	0.01	-0.09	-0.12	0.06	-0.005
0.05	-0.02	-0.02	-0.02	-0.09	-0.12	0.06	-0.003
0.05	-0.03	-0.04	-0.04	-0.09	-0.11	0.06	-0.03
0.06	-0.04	-0.05	-0.04	-0.1	-0.13	0.06	-0.03
0.06	-0.05	-0.03	-0.04	-0.09	-0.14	0.06	-0.02
0.06	-0.07	-0.07	-0.03	-0.08	-0.15	0.03	-0.04
0.05	-0.08	-0.08	-0.03	-0.09	-0.14	0.05	-0.05
0.03	-0.1	-0.09	-0.04	-0.09	-0.14	0.03	-0.05
0.05	-0.1	-0.06	-0.03	-0.1	-0.12	0.08	-0.02
0.09	-0.005	-0.03	0.01	-0.07	-0.1	0.1	0.03
0.1	0.16	-0.02	0.03	-0.07	-0.03	0.06	0.06
0.12	0.27	0.03	0.003	-0.06	0.01	0.04	0.08
0.14	0.4	0.06	-0.004	-0.05	0.05	0.02	0.1
0.15	0.4	0.06	0.0004	-0.07	0.02	0.03	0.08
0.12	0.31	0.04	-0.002	-0.09	-0.01	0.06	0.05
0.1	0.29	0.02	-0.01	-0.08	-0.002	0.06	0.04
0.06	0.24	-0.01	-0.002	-0.09	-0.01	0.04	0.004
0.06	0.21	-0.04	-0.02	-0.08	-0.03	0.06	-0.01
0.04	0.18	-0.04	-0.06	-0.08	-0.04	0.07	-0.02
-0.001	0.11	-0.05	-0.07	-0.1	-0.05	0.05	-0.03
-0.01	0.07	-0.06	-0.06	-0.11	-0.05	-0.01	-0.03
-0.02	0.06	-0.08	-0.04	-0.1	-0.06	-0.03	-0.04
-0.05	0.03	-0.06	-0.03	-0.1	-0.07	0.01	-0.04
-0.06	0.002	-0.05	-0.05	-0.11	-0.07	0.02	-0.05
-0.07	-0.004	-0.08	-0.06	-0.12	-0.08	-0.02	-0.06
-0.08	-0.001	-0.08	-0.06	-0.12	-0.09	-0.05	-0.05
-0.07	0.001	-0.06	-0.04	-0.13	-0.09	-0.04	-0.05
-0.09	0.01	-0.08	-0.04	-0.12	-0.09	-0.02	-0.05
-0.08	0.02	-0.1	-0.06	-0.13	-0.1	-0.05	-0.05
-0.09	-0.01	-0.1	-0.03	-0.14	-0.09	-0.07	-0.06
-0.1	-0.04	-0.08	-0.06	-0.14	-0.11	-0.06	-0.07
-0.11	-0.03	-0.08	-0.06	-0.12	-0.11	-0.09	-0.08
-0.11	-0.03	-0.08	-0.06	-0.12	-0.09	-0.1	-0.09
-0.12	-0.05	-0.09	-0.08	-0.15	-0.1	-0.06	-0.12
-0.13	-0.06	-0.09	-0.08	-0.16	-0.13	-0.06	-0.12
-0.11	-0.08	-0.1	-0.08	-0.15	-0.13	-0.07	-0.11
-0.1	-0.11	-0.09	-0.12	-0.14	-0.12	-0.08	-0.09
-0.13	-0.13	-0.1	-0.12	-0.15	-0.13	-0.09	-0.09
-0.14	-0.12	-0.12	-0.07	-0.14	-0.14	-0.11	-0.11
-0.14	-0.11	-0.11	-0.07	-0.15	-0.13	-0.11	-0.12
-0.14	-0.11	-0.11	-0.09	-0.14	-0.12	-0.08	-0.1
-0.11	-0.14	-0.11	-0.07	-0.15	-0.12	-0.07	-0.09
-0.11	-0.14	-0.1	-0.07	-0.15	-0.12	-0.08	-0.09
-0.11	-0.16	-0.09	-0.1	-0.14	-0.11	-0.06	-0.12
-0.1	-0.15	-0.1	-0.09	-0.13	-0.12	-0.05	-0.11
-0.11	-0.11	-0.09	-0.08	-0.12	-0.12	-0.1	-0.1
-0.12	-0.13	-0.1	-0.08	-0.12	-0.12	-0.12	-0.09
-0.13	-0.14	-0.13	-0.07	-0.11	-0.12	-0.11	-0.1
-0.13	-0.13	-0.12	-0.08	-0.13	0.37	-0.12	-0.06
-0.11	-0.09	-0.1	-0.06	-0.13	1.02	-0.15	-0.06
-0.09	-0.09	-0.11	-0.07	-0.14	0.97	-0.1	-0.08
-0.09	-0.09	-0.1	-0.1	-0.15	0.71	-0.06	-0.09
-0.09	-0.1	-0.1	-0.1	-0.12	0.52	-0.09	-0.09
-0.1	-0.12	-0.12	-0.08	-0.13	0.71	-0.08	-0.09
-0.12	-0.13	-0.14	-0.08	-0.15	1.39	-0.07	-0.07
-0.11	-0.13	-0.15	-0.08	-0.15	2	-0.08	-0.03
-0.12	-0.12	-0.16	-0.1	-0.14	2.16	-0.09	-0.03
-0.13	-0.13	-0.14	-0.14	-0.15	1.95	-0.09	-0.05
-0.1	-0.14	-0.12	-0.12	-0.16	1.62	-0.06	-0.06
-0.09	-0.16	-0.14	-0.08	-0.16	1.32	-0.03	-0.07
-0.11	-0.15	-0.12	-0.1	-0.16	1.12	-0.07	-0.08
-0.12	-0.11	-0.11	-0.14	-0.16	0.92	-0.06	-0.08
-0.11	-0.11	-0.09	-0.14	-0.16	0.81	-0.07	-0.07
-0.1	-0.11	-0.1	-0.12	-0.15	0.72	-0.09	-0.07
-0.08	-0.12	-0.11	-0.11	-0.14	0.59	-0.05	-0.08
-0.08	-0.11	-0.12	-0.11	-0.12	0.49	-0.02	-0.08
-0.1	-0.11	-0.14	-0.1	-0.14	0.4	-0.04	-0.09
-0.09	-0.14	-0.13	-0.06	-0.13	0.34	-0.03	-0.1
-0.1	-0.13	-0.12	-0.0008	-0.11	0.25	-0.04	-0.11
-0.1	-0.13	-0.14	0.04	-0.13	0.2	-0.06	-0.1
-0.07	-0.13	-0.14	0.02	-0.12	0.14	-0.01	-0.1
-0.08	-0.15	-0.14	0.03	-0.12	0.11	0.01	-0.12
-0.11	-0.15	-0.15	0.04	-0.13	0.07	-0.05	-0.11
-0.1	-0.15	-0.13	0.01	-0.13	0.04	-0.05	-0.1
-0.1	-0.17	-0.12	-0.03	-0.12	0.03	-0.06	-0.11
-0.11	-0.16	-0.14	-0.02	-0.12	-0.004	-0.06	-0.13
-0.1	-0.14	-0.09	-0.001	-0.13	-0.02	-0.06	-0.15
-0.1	-0.11	-0.03	-0.02	-0.11	-0.02	-0.05	-0.15
-0.08	-0.08	-0.02	-0.02	-0.09	-0.03	-0.03	-0.13
-0.06	-0.05	0.01	-0.01	-0.07	0.02	-0.01	-0.11
-0.07	-0.05	0.06	-0.03	-0.06	0.07	0.0005	-0.1
-0.06	-0.04	0.08	-0.06	-0.04	0.02	0.02	-0.09
-0.05	0.01	0.14	-0.04	-0.04	-0.02	0.01	-0.1
-0.04	0.05	0.09	-0.05	-0.03	-0.06	0.06	-0.09
-0.03	0.05	0.12	-0.05	-0.02	-0.06	0.05	-0.07
-0.01	0.04	0.19	-0.01	-0.01	0.13	0.01	-0.07
0.05	0.06	0.23	-0.005	0.01	0.71	0.02	-0.07
0.08	0.09	0.25	-0.04	0.03	1.45	0.01	-0.06
0.09	0.12	0.26	-0.06	0.04	1.78	0.02	-0.05
0.1	0.1	0.27	-0.05	0.04	1.57	0.01	-0.05
0.11	0.12	0.26	-0.03	0.05	1.27	0.002	-0.06
0.12	0.18	0.27	-0.03	0.06	1.07	-0.02	-0.06
0.11	0.13	0.24	-0.05	0.06	0.89	-0.003	-0.08
0.1	0.02	0.17	-0.04	0.05	0.75	0.004	-0.08
0.09	-0.01	0.17	-0.02	0.04	0.65	0.01	-0.07
0.06	0.01	0.14	-0.04	0.02	0.52	0.03	-0.09
0.05	0.02	0.14	-0.06	0.03	0.43	0.04	-0.09
0.01	0.01	0.13	-0.07	0.05	0.34	-0.01	-0.09
-0.01	-0.01	0.13	-0.06	0.01	0.26	-0.01	-0.1
-0.01	-0.003	0.12	-0.05	-0.01	0.21	-0.001	-0.09
-0.01	-0.01	0.11	-0.04	0.01	0.19	0.004	-0.07
-0.01	-0.04	0.08	-0.04	0.02	0.54	0.03	-0.06
-0.04	-0.04	0.06	-0.06	0.04	0.95	0.0003	-0.06
-0.03	-0.02	0.06	-0.06	0.03	0.89	-0.04	-0.05
-0.05	-0.03	0.02	-0.07	0.01	0.73	-0.04	-0.04
-0.07	-0.06	0.03	-0.1	0.02	0.57	0.02	-0.05
-0.07	-0.04	0.03	-0.12	0.04	0.43	0.04	-0.06
-0.04	-0.05	-0.02	-0.09	0.03	0.33	0.04	-0.07
-0.05	-0.07	-0.02	-0.09	0.03	0.27	0.02	-0.07
-0.06	-0.08	-0.01	-0.08	0.02	0.23	-0.02	-0.06
-0.07	-0.1	-0.03	-0.07	-0.02	0.18	0.01	-0.08
0.02	-0.09	-0.07	-0.09	-0.002	0.13	0.03	-0.08
0.28	-0.06	-0.08	-0.1	0.04	0.08	0.01	-0.07
0.61	-0.04	-0.09	-0.11	0.07	0.09	-0.0009	-0.07
0.94	-0.03	-0.09	-0.11	0.07	0.07	-0.002	-0.09
1.11	-0.04	-0.1	-0.11	0.05	0.03	0.01	-0.1
1.06	-0.03	-0.09	-0.13	0.05	0.005	4e-05	-0.11
0.88	-0.05	-0.07	-0.12	0.03	-0.02	0.03	-0.1
0.72	-0.08	-0.08	-0.09	0.02	-0.04	0.05	-0.08
0.58	-0.07	-0.11	-0.07	0.04	-0.05	0.04	-0.09
0.5	-0.07	-0.12	-0.07	0.02	-0.06	0.04	-0.1
0.4	-0.09	-0.11	-0.06	-0.01	-0.1	0.03	-0.1
0.3	-0.09	-0.09	-0.06	-0.02	-0.12	-0.01	-0.1
0.25	-0.11	-0.1	-0.06	-0.02	-0.13	0.004	-0.11
0.22	-0.11	-0.09	-0.1	-0.03	-0.13	0.05	-0.09
0.17	-0.1	-0.08	-0.08	-0.02	-0.13	0.03	-0.09
0.14	-0.11	-0.1	-0.04	-0.01	-0.15	0.01	-0.09
0.11	-0.12	-0.12	-0.08	-0.03	-0.15	0.01	-0.11
0.04	-0.13	-0.13	-0.1	-0.02	-0.16	-0.02	-0.08
0.04	-0.14	-0.13	-0.08	-0.01	-0.17	-0.01	-0.07
0.05	-0.14	-0.13	-0.1	-0.03	-0.17	0.08	-0.08
-0.004	-0.14	-0.11	-0.11	-0.03	-0.17	0.06	-0.08
-0.05	-0.11	-0.1	-0.1	-0.02	-0.17	-0.01	-0.07
-0.05	-0.14	-0.14	-0.09	-0.03	-0.16	-0.01	-0.08
-0.03	-0.15	-0.13	-0.09	-0.04	-0.17	0.02	-0.08
-0.04	-0.15	-0.15	-0.1	-0.06	-0.17	0.04	-0.09
-0.05	-0.18	-0.16	-0.1	-0.06	-0.17	0.03	-0.11
-0.05	-0.16	-0.14	-0.08	-0.05	-0.17	0.02	-0.1
-0.04	-0.14	-0.13	-0.1	-0.05	-0.18	0.07	-0.08
-0.09	-0.14	-0.16	-0.13	-0.06	-0.18	0.03	-0.09
-0.1	-0.15	-0.16	-0.09	-0.06	-0.15	-0.01	-0.1
-0.09	-0.16	-0.16	-0.09	-0.06	-0.16	-0.003	-0.09
-0.1	-0.15	-0.15	-0.13	-0.05	-0.18	0.002	-0.08
-0.12	-0.13	-0.15	-0.12	-0.06	-0.2	-0.02	-0.1
-0.13	-0.14	-0.15	-0.13	-0.07	-0.19	-0.02	-0.1
-0.11	-0.16	-0.16	-0.14	-0.07	-0.18	0.01	-0.09
-0.1	-0.16	-0.18	-0.1	-0.06	-0.17	0.01	-0.08
-0.12	-0.15	-0.17	-0.1	-0.05	-0.16	0.01	-0.1
-0.11	-0.16	-0.16	-0.11	-0.02	-0.16	0.02	-0.1
-0.11	-0.17	-0.16	-0.13	-0.01	-0.15	0.01	-0.1
-0.11	-0.17	-0.16	-0.09	-0.03	-0.16	0.02	-0.11
-0.1	-0.18	-0.16	-0.09	-0.04	-0.17	0.04	-0.12
-0.1	-0.17	-0.14	-0.1	-0.04	-0.16	0.04	-0.1
-0.11	-0.14	-0.15	-0.09	-0.04	-0.14	0.03	-0.09
-0.12	-0.15	-0.15	-0.1	-0.05	-0.16	0.01	-0.12
-0.11	-0.18	-0.15	-0.11	-0.05	-0.16	-0.01	-0.11
-0.12	-0.17	-0.17	-0.11	-0.06	-0.16	0.01	-0.1
-0.15	-0.17	-0.19	-0.11	-0.07	-0.17	-0.03	-0.13
-0.16	-0.18	-0.19	-0.11	-0.08	-0.18	-0.04	-0.12
-0.14	-0.16	-0.17	-0.07	-0.09	-0.17	-0.01	-0.13
-0.13	-0.14	-0.19	-0.1	-0.07	-0.17	-0.004	-0.11
-0.15	-0.17	-0.19	-0.12	-0.07	-0.17	-0.02	-0.11
-0.17	-0.17	-0.19	-0.11	-0.08	-0.19	-0.02	-0.12
-0.15	-0.18	-0.14	-0.14	-0.09	-0.18	-0.02	-0.11
-0.14	-0.17	-0.11	-0.11	-0.07	-0.15	0.005	-0.1
-0.15	-0.15	-0.14	-0.08	-0.07	-0.13	0.01	-0.1
-0.11	-0.15	-0.12	-0.11	-0.06	-0.12	0.01	-0.09
-0.1	-0.11	-0.12	-0.11	-0.07	-0.1	0.03	-0.08
-0.12	-0.11	-0.16	-0.08	-0.07	-0.11	0.02	-0.09
-0.14	-0.12	-0.16	-0.09	-0.08	-0.12	0.03	-0.08
-0.12	-0.13	-0.14	-0.06	-0.07	-0.11	0.06	-0.07
-0.1	-0.11	-0.1	-0.04	-0.04	-0.11	0.07	-0.04
-0.06	-0.11	-0.09	-0.05	-0.04	-0.12	0.08	-0.04
-0.05	-0.12	-0.11	-0.05	-0.03	-0.12	0.05	-0.07
-0.05	-0.09	-0.11	-0.07	-0.03	-0.13	0.03	-0.08
-0.05	-0.09	-0.1	-0.08	-0.04	-0.13	0.01	-0.07
-0.04	-0.12	-0.1	-0.06	-0.06	-0.11	0.02	-0.07
-0.05	-0.13	-0.13	-0.09	-0.06	-0.12	0.04	-0.08
-0.05	-0.13	-0.14	-0.09	-0.06	-0.13	0.02	-0.09
-0.04	-0.13	-0.17	-0.09	-0.06	-0.13	-0.02	-0.07
-0.06	-0.14	-0.18	-0.08	-0.08	-0.13	-0.01	-0.08
-0.06	-0.14	-0.15	-0.09	-0.09	-0.14	0.02	-0.07
-0.09	-0.13	-0.15	-0.08	-0.07	-0.15	0.01	-0.09
-0.1	-0.14	-0.15	-0.07	-0.08	-0.15	0.01	-0.11
-0.09	-0.17	-0.13	-0.1	-0.09	-0.16	0.03	-0.11
-0.1	-0.16	-0.16	-0.08	-0.1	-0.17	-0.01	-0.13
-0.1	-0.17	-0.15	-0.1	-0.08	-0.16	-0.02	-0.13
-0.1	-0.17	-0.14	-0.09	-0.08	-0.13	-0.03	-0.12
-0.12	-0.17	-0.17	-0.08	-0.1	-0.13	-0.04	-0.14
-0.11	-0.15	-0.18	-0.09	-0.1	-0.16	0.002	-0.14
-0.1	-0.16	-0.17	-0.1	-0.1	-0.15	-0.02	-0.14
-0.1	-0.18	-0.18	-0.08	-0.1	-0.12	-0.04	-0.13
-0.09	-0.16	-0.17	-0.07	-0.11	-0.14	-0.03	-0.11
-0.09	-0.13	-0.16	-0.05	-0.11	-0.15	-0.02	-0.09
-0.11	-0.15	-0.16	-0.08	-0.11	-0.15	-0.002	-0.1
-0.12	-0.15	-0.13	-0.09	-0.11	-0.14	0.02	-0.09
-0.11	-0.15	-0.13	-0.07	-0.1	-0.14	0.003	-0.1
-0.1	-0.17	-0.15	-0.09	-0.1	-0.14	-0.02	-0.1
-0.12	-0.16	-0.14	-0.1	-0.08	-0.14	-0.02	-0.1
-0.1	-0.16	-0.14	-0.09	-0.06	-0.14	-0.002	-0.13
-0.09	-0.16	-0.13	-0.11	-0.07	-0.14	0.03	-0.12
-0.1	-0.14	-0.12	-0.11	-0.04	-0.13	0.0008	-0.12
-0.06	-0.15	-0.12	-0.09	-0.04	-0.13	0.01	-0.12
-0.06	-0.14	-0.13	-0.09	-0.08	-0.14	0.01	-0.11
-0.09	-0.14	-0.13	-0.11	-0.08	-0.14	-0.03	-0.1
-0.09	-0.16	-0.13	-0.12	-0.1	-0.15	0.04	-0.1
-0.08	-0.15	-0.15	-0.13	-0.09	-0.15	0.05	-0.11
-0.08	-0.14	-0.13	-0.16	-0.1	-0.14	-0.02	-0.12
-0.09	-0.16	-0.13	-0.14	-0.11	-0.13	-0.05	-0.13
-0.1	-0.17	-0.16	-0.12	-0.12	-0.12	-0.03	-0.14
-0.1	-0.14	-0.17	-0.12	-0.1	-0.13	-0.01	-0.11
-0.11	-0.13	-0.12	-0.11	-0.1	-0.15	-0.06	-0.1
-0.07	-0.1	-0.08	-0.06	-0.09	-0.13	-0.07	-0.07
-0.0009	-0.06	-0.07	-0.06	-0.09	-0.1	-0.01	-0.03
0.05	-0.05	-0.06	-0.05	-0.07	-0.09	0.02	0.0001
0.1	-0.1	-0.08	-0.04	-0.1	-0.09	0.07	-0.02
0.1	-0.09	-0.08	-0.03	-0.09	-0.09	0.08	0.01
0.09	-0.07	-0.07	-0.05	-0.06	-0.09	0.01	0.04
0.08	-0.1	-0.08	-0.08	-0.08	-0.1	0.03	0.04
0.07	-0.09	-0.09	-0.07	-0.08	-0.11	0.02	0.04
0.05	-0.12	-0.09	-0.08	-0.08	-0.1	-0.02	0.01
0.06	-0.13	-0.07	-0.11	-0.09	-0.12	0.02	-0.02
0.07	-0.12	-0.09	-0.1	-0.09	-0.12	-0.02	-0.03
0.06	-0.11	-0.13	-0.09	-0.09	-0.11	-0.02	-0.02
0.04	-0.12	-0.11	-0.11	-0.09	-0.13	0.02	-0.04
0.05	-0.13	-0.12	-0.11	-0.07	-0.14	0.0009	-0.04
0.06	-0.11	-0.13	-0.12	-0.08	-0.12	-0.02	-0.03
0.04	-0.09	-0.08	-0.14	-0.08	-0.12	-0.03	-0.04
0.03	-0.08	-0.11	-0.12	-0.07	-0.1	-0.05	-0.04
0.04	-0.08	-0.16	-0.11	-0.11	-0.11	-0.02	-0.05
0.02	-0.08	-0.16	-0.12	-0.12	-0.12	-0.003	-0.04
0.02	-0.08	-0.12	-0.12	-0.12	-0.12	-0.03	-0.03
0.003	-0.12	-0.11	-0.1	-0.13	-0.12	-0.01	-0.06
-0.01	-0.13	-0.11	-0.11	-0.14	-0.14	0.01	-0.07
-0.02	-0.12	-0.1	-0.12	-0.14	-0.13	-0.02	-0.07
-0.03	-0.11	-0.08	-0.12	-0.13	-0.11	-0.005	-0.07
-0.03	-0.08	-0.07	-0.12	-0.08	-0.12	-0.07	-0.04
0.07	-0.04	-0.04	-0.05	-0.07	-0.1	-0.01	-8e-05
0.19	0.06	-0.02	0.02	-0.09	-0.06	0.1	0.04
0.17	0.19	0.01	0.07	-0.08	-0.05	0.06	0.08
0.18	0.31	0.04	0.06	-0.07	-0.01	0.02	0.13
0.2	0.41	0.06	0.13	-0.05	0.02	0.003	0.14
0.19	0.44	0.06	0.2	-0.06	0.02	0.05	0.14
0.17	0.39	0.06	0.28	-0.05	0.01	0.03	0.12
0.16	0.3	0.06	0.37	-0.04	-0.01	-0.03	0.1
0.13	0.23	0.04	0.38	-0.07	-0.03	-0.01	0.06
0.11	0.16	0.03	0.32	-0.08	-0.02	-0.01	0.04
0.11	0.11	0.02	0.29	-0.09	-0.03	-0.02	0.01
0.09	0.09	-0.01	0.31	-0.09	-0.05	-0.03	0.01
0.1	0.05	0.01	0.3	-0.07	-0.06	-0.01	0.02
0.09	0.01	0.01	0.31	-0.08	-0.07	-0.02	0.002
0.04	-0.02	0.01	0.29	-0.08	-0.07	-0.02	0.0008
0.03	-0.03	-0.003	0.27	-0.09	-0.08	-0.01	-0.002
0.02	-0.03	0.0005	0.27	-0.06	-0.09	-0.02	-0.03
0.001	-0.05	0.0002	0.26	-0.07	-0.1	-0.07	-0.05
0.01	-0.04	-0.002	0.29	-0.09	-0.07	-0.04	-0.03
-0.02	-0.04	0.004	0.24	-0.09	-0.08	-0.02	-0.05
0.04	0.05	0.02	0.19	-0.08	-0.04	-0.01	-0.01
0.28	0.3	0.06	0.17	-0.01	0.08	0.002	0.04
0.63	0.51	0.07	0.19	0.07	0.19	0.01	0.08
0.87	0.62	0.05	0.2	0.15	0.24	0.03	0.1
0.87	0.68	0.02	0.25	0.2	0.29	0.004	0.1
0.73	0.71	0.07	0.25	0.25	0.31	0.01	0.11
0.6	0.75	0.13	0.25	0.37	0.31	0.02	0.13
0.51	0.76	0.12	0.36	0.61	0.31	0.02	0.14
0.43	0.78	0.09	0.44	0.76	0.3	0.001	0.12
0.35	0.77	0.12	0.49	0.79	0.26	-0.05	0.1
0.3	0.71	0.1	0.59	0.83	0.24	-0.04	0.11
0.2	0.64	0.07	0.57	0.82	0.19	-0.06	0.08
0.21	0.48	0.08	0.5	0.66	0.15	-0.02	0.04
0.2	0.45	0.09	0.46	0.6	0.13	-0.01	0.07
0.16	0.4	0.1	0.52	0.59	0.12	-0.03	0.07
0.13	0.29	0.08	0.46	0.46	0.1	-0.02	0.07
0.08	0.27	0.06	0.42	0.38	0.07	-0.07	0.05
0.06	0.2	0.05	0.37	0.35	0.04	-0.07	0.05
0.04	0.17	0.04	0.32	0.31	0.02	-0.05	0.07
0.02	0.12	-0.01	0.28	0.26	-0.01	-0.1	0.04
0.01	0.09	-0.06	0.26	0.2	-0.01	-0.08	0.04
0.0004	0.09	-0.07	0.22	0.18	-0.03	-0.09	0.02
-0.02	0.02	-0.05	0.17	0.13	-0.04	-0.09	-0.01
-0.04	0.01	-0.06	0.15	0.11	-0.07	-0.1	-0.04
-0.05	-0.01	-0.07	0.11	0.07	-0.07	-0.09	-0.05
-0.03	-0.03	-0.09	0.11	0.04	-0.05	-0.07	-0.04
-0.05	-0.03	-0.09	0.11	0.06	-0.06	-0.11	-0.03
-0.07	-0.05	-0.07	0.07	0.06	-0.06	-0.11	-0.03
-0.06	-0.06	-0.07	0.04	0.02	-0.06	-0.09	-0.05
-0.09	-0.05	-0.08	-0.004	-0.02	-0.09	-0.11	-0.06
-0.08	-0.08	-0.09	-0.02	-0.03	-0.09	-0.09	-0.05
-0.08	-0.09	-0.1	-0.03	-0.02	-0.07	-0.11	-0.07
-0.09	-0.09	-0.12	-0.01	-0.03	-0.08	-0.13	-0.06
-0.09	-0.11	-0.12	-0.02	-0.03	-0.09	-0.09	-0.05
-0.09	-0.11	-0.11	-0.05	-0.04	-0.1	-0.09	-0.05
-0.11	-0.08	-0.09	-0.04	-0.07	-0.11	-0.1	-0.05
-0.13	-0.09	-0.12	-0.03	-0.09	-0.1	-0.08	-0.06
-0.13	-0.11	-0.12	-0.05	-0.07	-0.11	-0.11	-0.07
-0.12	-0.12	-0.1	-0.08	-0.08	-0.1	-0.11	-0.08
-0.11	-0.13	-0.07	-0.1	-0.11	-0.11	-0.1	-0.1
-0.15	-0.12	-0.09	-0.12	-0.09	-0.09	-0.1	-0.07
-0.15	-0.12	-0.14	-0.12	-0.07	-0.07	-0.12	0.01
-0.13	-0.12	-0.13	-0.09	-0.11	-0.03	-0.1	0.02
-0.13	-0.14	-0.1	-0.09	-0.12	-0.01	-0.04	0.04
-0.13	-0.15	-0.11	-0.08	-0.12	-0.04	-0.07	0.11
-0.12	-0.13	-0.12	-0.06	-0.12	-0.04	-0.07	0.15
-0.08	-0.11	-0.11	-0.04	-0.12	-0.01	-0.03	0.18
-0.08	-0.09	-0.09	-0.05	-0.11	0.01	-0.06	0.16
-0.09	-0.06	-0.09	-0.08	-0.1	0.02	-0.1	0.16
-0.08	-0.04	-0.08	-0.08	-0.12	0.03	-0.1	0.18
-0.11	-0.02	-0.04	-0.08	-0.11	0.01	-0.13	0.19
-0.09	-0.04	-0.02	-0.09	-0.11	0.03	-0.12	0.17
-0.07	-0.04	-0.03	-0.07	-0.12	0.02	-0.07	0.16
-0.06	-0.04	-0.06	-0.05	-0.11	0.02	-0.11	0.15
-0.06	-0.07	-0.07	-0.05	-0.12	0.04	-0.08	0.14
-0.07	-0.01	-0.04	-0.05	-0.12	0.03	-0.07	0.18
-0.05	0.01	-0.02	-0.06	-0.12	0.06	-0.07	0.15
-0.02	0.08	0.02	-0.04	-0.11	0.07	-0.06	0.2
-0.03	0.28	0.09	-0.03	-0.07	0.06	-0.06	0.34
-0.02	0.36	0.22	-0.01	-0.06	0.1	-0.07	0.45
0.01	0.45	0.31	-0.03	-0.06	0.12	-0.05	0.53
0.01	0.51	0.33	-0.04	-0.04	0.09	-0.04	0.63
0.001	0.4	0.36	-0.04	-0.02	0.07	-0.03	0.72
-0.04	0.3	0.37	-0.04	-0.01	0.07	-0.05	0.78
-0.06	0.27	0.39	-0.09	-0.001	0.04	-0.09	0.81
-0.05	0.19	0.41	-0.09	-0.003	0.01	-0.08	0.87
-0.07	0.12	0.4	-0.07	0.02	-0.02	-0.09	0.87
-0.09	0.11	0.37	-0.07	0.03	-0.01	-0.08	0.87
-0.08	0.11	0.31	-0.06	0.09	-0.03	-0.06	0.84
-0.04	0.07	0.25	-0.06	0.07	-0.02	-0.07	0.74
-0.03	0.002	0.24	-0.05	0.0007	-0.01	-0.05	0.7
-0.05	0.03	0.22	-0.07	0.01	-0.05	-0.04	0.68
-0.06	0.07	0.16	-0.08	5e-05	-0.06	-0.07	0.61
-0.07	0.03	0.14	-0.09	-0.01	-0.05	-0.09	0.53
-0.06	-0.01	0.08	-0.09	-0.02	-0.06	-0.06	0.42
-0.09	0.05	0.04	-0.09	-0.03	-0.08	-0.1	0.36
-0.1	0.03	0.05	-0.1	-0.04	-0.09	-0.14	0.28
-0.07	-0.04	0.03	-0.1	-0.05	-0.09	-0.13	0.19
-0.07	-0.04	0.001	-0.11	-0.06	-0.09	-0.14	0.18
-0.08	-0.03	-0.04	-0.12	-0.06	-0.11	-0.13	0.14
-0.09	-0.04	-0.05	-0.11	-0.06	-0.1	-0.11	0.11
-0.07	-0.05	-0.07	-0.1	-0.1	-0.09	-0.1	0.09
-0.07	-0.04	-0.07	-0.12	-0.11	-0.1	-0.09	0.08
-0.1	-0.04	-0.08	-0.11	-0.1	-0.1	-0.09	0.07
-0.11	-0.07	-0.08	-0.08	-0.11	-0.09	-0.08	0.02
-0.09	-0.11	-0.08	-0.11	-0.12	-0.09	-0.07	-0.005
-0.1	-0.12	-0.07	-0.13	-0.11	-0.1	-0.08	-0.01
-0.12	-0.11	-0.08	-0.14	-0.1	-0.1	-0.14	-0.01
-0.12	-0.08	-0.08	-0.12	-0.09	-0.12	-0.16	-0.03
-0.12	-0.09	-0.09	-0.14	-0.1	-0.13	-0.11	-0.05
-0.11	-0.08	-0.1	-0.13	-0.1	-0.12	-0.1	-0.04
-0.11	-0.08	-0.07	-0.12	-0.11	-0.12	-0.07	-0.07
-0.1	-0.09	-0.08	-0.12	-0.13	-0.13	-0.06	-0.09
-0.11	-0.05	-0.08	-0.14	-0.11	-0.11	-0.09	-0.07
-0.1	-0.06	-0.11	-0.15	-0.13	-0.1	-0.09	-0.09
-0.06	-0.07	-0.09	-0.14	-0.15	-0.11	-0.07	-0.05
-0.04	-0.04	-0.08	-0.12	-0.12	-0.11	-0.06	-0.03
-0.05	-0.06	-0.11	-0.12	-0.12	-0.12	-0.04	-0.06
-0.06	-0.1	-0.11	-0.12	-0.14	-0.12	-0.02	-0.08
-0.07	-0.1	-0.13	-0.11	-0.14	-0.11	-0.05	-0.1
-0.08	-0.08	-0.13	-0.1	-0.13	-0.12	-0.1	-0.1
-0.07	-0.09	-0.11	-0.08	-0.14	-0.12	-0.1	-0.08
-0.08	-0.1	-0.12	-0.09	-0.12	-0.11	-0.06	-0.09
-0.09	-0.09	-0.13	-0.13	-0.14	-0.11	-0.06	-0.11
-0.09	-0.11	-0.14	-0.12	-0.17	-0.11	-0.08	-0.09
-0.11	-0.13	-0.13	-0.11	-0.18	-0.12	-0.06	-0.1
-0.11	-0.11	-0.15	-0.14	-0.18	-0.13	-0.09	-0.12
-0.11	-0.09	-0.14	-0.13	-0.15	-0.14	-0.11	-0.11
-0.09	-0.11	-0.13	-0.13	-0.16	-0.13	-0.11	-0.12
-0.07	-0.1	-0.11	-0.13	-0.17	-0.12	-0.07	-0.13
-0.01	-0.11	-0.12	-0.16	-0.18	-0.12	-0.07	-0.1
-0.02	-0.13	-0.14	-0.15	-0.18	-0.13	-0.09	-0.1
-0.03	-0.13	-0.13	-0.13	-0.18	-0.13	-0.12	-0.14
-0.01	-0.14	-0.14	-0.12	-0.19	-0.13	-0.11	-0.13
-0.02	-0.12	-0.14	-0.13	-0.19	-0.13	-0.11	-0.13
0.004	-0.14	-0.11	-0.15	-0.18	-0.12	-0.08	-0.13
0.01	-0.14	-0.12	-0.16	-0.17	-0.12	-0.09	-0.11
-0.01	-0.14	-0.11	-0.14	-0.16	-0.13	-0.12	-0.12
0.01	-0.16	-0.08	-0.13	-0.17	-0.14	-0.1	-0.12
0.04	-0.12	-0.07	-0.09	-0.15	-0.12	-0.08	-0.12
0.03	-0.1	-0.09	-0.09	-0.15	-0.12	-0.07	-0.11
0.05	-0.09	-0.08	-0.11	-0.15	-0.11	-0.06	-0.09
0.03	0.05	-0.06	-0.1	-0.13	-0.09	-0.05	-0.07
-0.001	0.23	-0.09	-0.08	-0.11	-0.06	-0.06	-0.07
-0.02	0.26	-0.07	-0.12	-0.12	-0.02	-0.08	-0.05
-0.02	0.22	-0.08	-0.12	-0.12	-0.03	-0.1	-0.06
-0.04	0.16	-0.08	-0.11	-0.12	-0.08	-0.1	-0.08
-0.07	0.12	-0.09	-0.15	-0.12	-0.1	-0.09	-0.1
-0.09	0.08	-0.1	-0.15	-0.13	-0.09	-0.11	-0.12
-0.09	0.01	-0.1	-0.14	-0.15	-0.1	-0.1	-0.09
-0.1	0.005	-0.11	-0.15	-0.14	-0.11	-0.1	-0.1
-0.12	0.0007	-0.13	-0.14	-0.13	-0.13	-0.13	-0.11
-0.12	-0.04	-0.15	-0.14	-0.14	-0.14	-0.14	-0.13
-0.11	-0.05	-0.14	-0.16	-0.14	-0.13	-0.13	-0.12
-0.12	-0.04	-0.13	-0.17	-0.14	-0.12	-0.17	-0.11
-0.14	-0.05	-0.15	-0.15	-0.13	-0.13	-0.19	-0.12
-0.13	-0.07	-0.15	-0.12	-0.13	-0.12	-0.16	-0.13
-0.11	-0.07	-0.13	-0.15	-0.14	-0.11	-0.1	-0.14
-0.12	-0.07	-0.15	-0.17	-0.13	-0.13	-0.09	-0.13
-0.14	-0.08	-0.17	-0.15	-0.12	-0.14	-0.13	-0.12
-0.16	-0.09	-0.15	-0.13	-0.14	-0.14	-0.14	-0.13
-0.13	-0.1	-0.14	-0.14	-0.13	-0.13	-0.11	-0.12
-0.1	-0.11	-0.13	-0.12	-0.14	-0.13	-0.07	-0.13
-0.12	-0.11	-0.16	-0.09	-0.13	-0.13	-0.09	-0.13
-0.15	-0.1	-0.16	-0.1	-0.11	-0.13	-0.12	-0.12
-0.14	-0.13	-0.16	-0.1	-0.12	-0.13	-0.12	-0.13
-0.13	-0.13	-0.14	-0.13	-0.14	-0.13	-0.09	-0.12
-0.12	-0.13	-0.12	-0.14	-0.12	-0.13	-0.09	-0.13
-0.11	-0.14	-0.16	-0.13	-0.12	-0.14	-0.1	-0.11
-0.12	-0.15	-0.16	-0.14	-0.1	-0.14	-0.09	-0.11
-0.15	-0.14	-0.14	-0.15	-0.07	-0.14	-0.1	-0.13
-0.14	-0.13	-0.12	-0.15	-0.05	-0.12	-0.09	-0.13
-0.11	-0.12	-0.13	-0.14	-0.05	-0.12	-0.08	-0.12
-0.1	-0.1	-0.16	-0.13	-0.04	-0.12	-0.09	-0.12
-0.1	-0.12	-0.15	-0.13	-0.04	-0.14	-0.12	-0.13
-0.04	-0.11	-0.13	-0.14	-0.06	-0.13	-0.12	-0.12
-0.02	-0.1	-0.14	-0.11	-0.09	-0.12	-0.13	-0.11
-0.003	-0.12	-0.12	-0.13	-0.1	-0.11	-0.11	-0.09
0.02	0.002	-0.09	-0.12	-0.1	-0.09	-0.11	-0.07
0.02	0.15	-0.05	-0.08	-0.08	-0.05	-0.12	-0.01
0.03	0.24	0.04	-0.1	-0.05	-0.04	-0.11	0.11
0.05	0.34	0.11	-0.15	-0.04	-0.01	-0.1	0.25
0.03	0.43	0.17	-0.13	-0.05	0.01	-0.12	0.36
0.04	0.43	0.16	-0.12	-0.03	-0.01	-0.14	0.38
0.07	0.33	0.12	-0.11	-0.06	-0.02	-0.09	0.33
0.04	0.24	0.09	-0.1	-0.09	-0.04	-0.09	0.28
-0.002	0.2	0.05	-0.1	-0.07	-0.06	-0.14	0.21
-0.01	0.13	0.02	-0.11	-0.09	-0.08	-0.12	0.14
0.01	0.07	-0.01	-0.14	-0.11	-0.09	-0.11	0.11
-0.005	0.07	-0.06	-0.15	-0.1	-0.08	-0.14	0.07
-0.03	0.04	-0.06	-0.13	-0.09	-0.09	-0.12	0.04
-0.05	-0.01	-0.07	-0.12	-0.1	-0.09	-0.09	0.04
-0.05	-0.02	-0.07	-0.12	-0.12	-0.02	-0.07	0.04
-0.04	-0.01	-0.05	-0.13	-0.12	0.09	-0.05	0.03
-0.04	0.001	-0.07	-0.13	-0.13	0.48	-0.03	0.02
-0.04	-0.01	-0.08	-0.14	-0.12	1.15	-0.04	0.02
-0.05	0.01	-0.09	-0.11	-0.11	1.43	-0.05	0.05
-0.05	0.02	-0.09	-0.09	-0.13	1.25	-0.01	0.04
-0.06	0.02	-0.1	-0.13	-0.14	0.99	-0.01	0.01
-0.07	0.01	-0.13	-0.13	-0.13	0.79	-0.06	-0.002
-0.07	0.0004	-0.1	-0.08	-0.13	0.63	-0.05	-0.01
-0.07	0.01	-0.09	-0.11	-0.12	0.51	-0.06	0.003
-0.02	0.02	-0.09	-0.12	-0.1	0.41	-0.06	-0.0007
0.05	0.03	-0.06	-0.08	-0.11	0.36	-0.03	0.01
0.06	0.03	-0.04	-0.05	-0.1	0.3	-0.002	0.02
0.06	0.04	-0.03	-0.06	-0.1	0.25	0.0009	0.02
0.09	0.01	0.005	-0.08	-0.11	0.22	0.05	0.02
0.08	0.02	0.02	-0.07	-0.1	0.15	0.06	0.05
0.13	0.01	0.003	-0.02	-0.09	0.13	0.04	0.06
0.17	0.02	0.02	-0.002	-0.08	0.11	0.05	0.08
0.13	0.06	0.04	-0.003	-0.09	0.08	0.004	0.09
0.12	0.03	0.08	0.002	-0.09	0.07	0.01	0.1
0.15	0.01	0.06	-0.01	-0.09	0.06	0.01	0.08
0.17	0.01	0.04	0.03	-0.09	0.03	0.01	0.08
0.17	0.01	0.06	0.05	-0.12	0.02	0.06	0.07
0.15	0.03	0.05	0.03	-0.11	0.01	0.04	0.08
0.16	0.01	0.04	0.1	-0.1	-0.01	0.05	0.08
0.16	0.03	0.05	0.21	-0.08	-0.01	-0.01	0.05
0.15	0.01	0.1	0.28	-0.09	-0.02	-0.02	0.06
0.14	-0.01	0.1	0.38	-0.12	-0.03	0.005	0.08
0.1	0.04	0.14	0.43	-0.12	-0.07	0.02	0.11
0.12	0.03	0.12	0.58	-0.09	-0.03	0.05	0.11
0.17	0.03	0.12	0.66	-0.07	0.26	0.04	0.11
0.19	0.05	0.15	0.68	-0.09	0.42	0.07	0.14
0.24	0.07	0.17	0.74	-0.1	0.3	0.05	0.17
0.24	0.08	0.19	0.83	-0.11	0.23	0.07	0.17
0.28	0.1	0.27	0.87	-0.1	0.16	0.09	0.18
0.33	0.12	0.33	0.97	-0.07	0.14	0.06	0.21
0.33	0.17	0.34	1	-0.06	0.11	0.09	0.18
0.31	0.15	0.33	0.98	-0.04	0.09	0.09	0.25
0.31	0.1	0.36	0.97	-0.01	0.11	0.06	0.25
0.33	0.13	0.38	1.04	0.004	0.07	0.08	0.26
0.35	0.13	0.36	1.08	0.01	0.07	0.13	0.3
0.34	0.13	0.4	0.98	0.04	0.06	0.15	0.32
0.35	0.12	0.39	0.99	0.03	0.12	0.16	0.32
0.34	0.12	0.34	1.07	0.04	0.32	0.14	0.3
0.32	0.13	0.32	1.03	0.06	0.38	0.14	0.31
0.3	0.13	0.28	1.04	0.07	0.28	0.08	0.33
0.27	0.13	0.27	0.95	0.07	0.19	0.08	0.34
0.25	0.15	0.28	0.85	0.07	0.11	0.11	0.3
0.23	0.17	0.31	0.87	0.06	0.12	0.08	0.31
0.23	0.16	0.39	0.94	0.03	0.12	0.06	0.32
0.23	0.15	0.43	1.03	0.02	0.09	0.09	0.33
0.21	0.22	0.43	1.07	0.07	0.07	0.04	0.31
0.22	0.32	0.48	1.02	0.06	0.06	0.03	0.36
0.2	0.5	0.51	0.96	0.04	0.09	-0.03	0.37
0.19	0.65	0.55	0.93	0.03	0.11	-0.01	0.36
0.24	0.69	0.67	0.97	0.03	0.13	0.03	0.35
0.22	0.79	0.79	0.97	0.04	0.13	-0.03	0.35
0.23	0.9	0.85	0.94	0.05	0.15	-0.04	0.32
0.24	1	0.93	0.88	0.07	0.17	-0.07	0.35
0.25	1.13	1	0.95	0.12	0.18	-0.09	0.37
0.27	1.19	1.08	1.01	0.14	0.17	-0.05	0.36
0.21	1.04	1.11	0.97	0.12	0.16	-0.03	0.34
0.2	0.98	1.08	0.95	0.14	0.16	-0.03	0.32
0.21	0.9	1.15	0.92	0.14	0.15	0.003	0.3
0.23	0.99	1.28	0.92	0.16	0.14	-0.05	0.31
0.22	0.94	1.26	0.93	0.19	0.12	-0.02	0.31
0.19	0.85	1.2	0.86	0.16	0.1	-0.02	0.31
0.17	0.79	1.26	0.84	0.15	0.1	-0.05	0.31
0.14	0.78	1.26	0.86	0.18	0.09	-0.04	0.28
0.14	0.73	1.26	0.8	0.17	0.07	0.05	0.27
0.19	0.84	1.31	0.75	0.18	0.04	0.03	0.24
0.19	1.02	1.19	0.81	0.21	0.01	-0.001	0.24
0.19	1	1.14	0.82	0.32	0.03	-0.01	0.26
0.17	0.74	1.16	0.79	0.47	0.04	-0.04	0.23
0.13	0.63	1.24	0.8	0.55	0.03	0.03	0.24
0.14	0.66	1.25	0.76	0.63	0.04	0.01	0.24
0.14	0.72	1.21	0.7	0.76	0.03	-0.08	0.22
0.12	0.65	1.25	0.71	0.78	0.04	-0.05	0.22
0.15	0.68	1.26	0.72	0.86	0.001	-0.01	0.21
0.14	0.74	1.14	0.73	0.98	-0.004	0.01	0.21
0.15	0.71	1.12	0.72	1.06	-0.02	0.09	0.16
0.15	0.67	1.12	0.75	1.17	-0.03	0.02	0.18
0.12	0.59	1.11	0.78	1.22	-0.02	0.03	0.18
0.12	0.66	0.94	0.72	1.32	-0.02	-0.01	0.2
0.13	0.67	1.03	0.66	1.28	0.001	-0.01	0.22
0.11	0.61	1	0.64	1.21	0.01	0.02	0.19
0.11	0.6	0.92	0.64	1.25	-0.01	0.02	0.17
0.09	0.49	0.95	0.63	1.27	-0.02	0.01	0.17
0.07	0.46	0.9	0.63	1.29	-0.02	-0.0009	0.16
0.06	0.42	0.83	0.62	1.22	-0.04	0.01	0.18
0.05	0.37	0.76	0.54	1.13	-0.04	-0.04	0.14
0.03	0.32	0.72	0.48	1.03	-0.04	-0.04	0.12
0.01	0.31	0.69	0.43	0.95	-0.04	-0.05	0.09
0.02	0.34	0.61	0.42	0.87	-0.06	-0.08	0.11
-0.003	0.35	0.58	0.37	0.77	-0.07	-0.02	0.1
-0.03	0.27	0.59	0.31	0.69	-0.08	0.01	0.07
-0.03	0.2	0.6	0.29	0.6	-0.08	-0.02	0.07
-0.03	0.11	0.56	0.31	0.53	-0.07	-0.02	0.07
-0.03	0.15	0.49	0.27	0.55	-0.08	-0.06	0.05
-0.04	0.22	0.46	0.27	0.51	-0.08	-0.05	0.06
-0.04	0.2	0.42	0.23	0.46	-0.1	-0.06	0.08
-0.03	0.12	0.42	0.2	0.41	-0.1	-0.04	0.08
-0.06	0.09	0.4	0.18	0.37	-0.11	-0.05	0.08
-0.06	0.11	0.4	0.19	0.34	-0.11	-0.03	0.05
-0.05	0.11	0.38	0.21	0.33	-0.1	-0.05	0.04
-0.07	0.05	0.35	0.2	0.28	-0.1	-0.07	0.06
-0.09	0.04	0.34	0.21	0.25	-0.1	-0.1	0.05
-0.1	0.03	0.32	0.21	0.23	-0.09	-0.11	0.03
-0.1	0.03	0.36	0.2	0.21	-0.09	-0.05	0.05
-0.09	0.01	0.31	0.15	0.2	-0.09	-0.05	0.05
-0.09	-0.01	0.31	0.14	0.15	-0.09	-0.05	0.04
-0.09	-0.02	0.3	0.15	0.11	-0.09	-0.05	0.03
-0.09	-0.02	0.28	0.14	0.11	-0.08	-0.06	0.02
-0.1	-0.03	0.28	0.13	0.1	-0.08	-0.08	0.03
-0.1	-0.04	0.29	0.07	0.08	-0.09	-0.1	0.02
-0.1	-0.03	0.26	0.07	0.07	-0.09	-0.07	0.02
-0.1	-0.02	0.22	0.08	0.07	-0.09	-0.1	0.01
-0.11	-0.04	0.21	0.05	0.05	-0.1	-0.1	0.01
-0.12	-0.06	0.18	0.02	0.03	-0.1	-0.09	0.001
-0.13	-0.09	0.18	-0.01	0.02	-0.1	-0.11	-0.01
-0.11	-0.11	0.23	-0.02	0.01	-0.11	-0.08	-0.03
-0.12	-0.07	0.21	-0.01	0.04	-0.12	-0.12	0.01
-0.15	-0.04	0.18	-0.02	0.04	-0.13	-0.16	0.02
-0.12	-0.1	0.15	-0.03	0.02	-0.11	-0.12	-0.01
-0.11	-0.11	0.13	-0.05	0.002	-0.1	-0.1	-0.03
-0.12	-0.1	0.14	-0.03	-0.02	-0.11	-0.12	-0.03
-0.11	-0.12	0.14	-0.04	-0.02	-0.11	-0.13	-0.02
-0.11	-0.13	0.12	-0.07	-0.02	-0.1	-0.1	-0.04
-0.12	-0.13	0.13	-0.08	-0.005	-0.12	-0.14	-0.03
-0.11	-0.15	0.13	-0.08	-0.02	-0.12	-0.1	-0.03
-0.12	-0.13	0.09	-0.09	-0.03	-0.12	-0.1	-0.04
-0.11	-0.13	0.1	-0.06	-0.02	-0.13	-0.14	-0.04
-0.12	-0.16	0.08	-0.05	-0.04	-0.12	-0.11	-0.04
-0.13	-0.15	0.08	-0.06	-0.03	-0.12	-0.12	-0.04
-0.12	-0.16	0.08	-0.06	-0.03	-0.12	-0.15	-0.04
-0.11	-0.17	0.05	-0.07	-0.06	-0.12	-0.11	-0.03
-0.12	-0.16	0.06	-0.09	-0.04	-0.11	-0.11	0.0008
-0.1	-0.17	0.05	-0.1	-0.05	-0.11	-0.11	0.01
-0.09	-0.17	0.03	-0.09	-0.07	-0.12	-0.11	-0.01
-0.11	-0.16	0.01	-0.08	-0.07	-0.13	-0.12	-0.02
-0.11	-0.17	0.05	-0.09	-0.07	-0.12	-0.11	-0.03
-0.12	-0.17	0.05	-0.12	-0.07	-0.13	-0.1	-0.03
-0.11	-0.17	0.03	-0.12	-0.06	-0.13	-0.11	-0.04
-0.12	-0.17	0.03	-0.14	-0.05	-0.12	-0.12	-0.05
-0.11	-0.16	0.03	-0.12	-0.03	-0.12	-0.18	-0.04
-0.09	-0.17	0.05	-0.09	-0.05	-0.12	-0.12	-0.03
-0.08	-0.17	0.08	-0.07	-0.07	-0.12	-0.07	-0.04
-0.09	-0.15	0.05	-0.07	-0.06	-0.12	-0.09	-0.04
-0.09	-0.14	0.02	-0.09	-0.07	-0.11	-0.12	-0.05
-0.08	-0.16	0.02	-0.1	-0.08	-0.12	-0.12	-0.04
-0.09	-0.15	0.01	-0.1	-0.05	-0.12	-0.08	-0.05
-0.09	-0.16	-0.03	-0.11	-0.03	-0.11	-0.06	-0.07
-0.09	-0.18	-0.05	-0.1	-0.06	-0.11	-0.07	-0.08
-0.11	-0.17	-0.01	-0.11	-0.06	-0.11	-0.1	-0.09
-0.09	-0.18	-0.01	-0.12	-0.07	-0.11	-0.05	-0.07
-0.09	-0.16	-0.02	-0.11	-0.03	-0.09	-0.06	-0.06
-0.11	-0.15	0.01	-0.11	-0.03	-0.09	-0.08	-0.06
-0.1	-0.16	0.0003	-0.13	-0.05	-0.09	-0.07	-0.06
-0.11	-0.15	-0.02	-0.13	-0.05	-0.09	-0.08	-0.06
-0.11	-0.17	-0.02	-0.13	-0.07	-0.11	-0.07	-0.06
-0.11	-0.18	-0.01	-0.11	-0.07	-0.13	-0.06	-0.05
-0.1	-0.17	-0.005	-0.1	-0.05	-0.11	-0.08	-0.05
-0.09	-0.17	0.01	-0.09	-0.06	-0.1	-0.06	-0.04
-0.1	-0.16	0.02	-0.1	-0.06	-0.11	-0.08	-0.04
-0.08	-0.15	0.01	-0.11	-0.05	-0.1	-0.07	-0.05
-0.09	-0.15	-0.02	-0.1	-0.03	-0.09	-0.07	-0.03
-0.09	-0.14	-0.03	-0.12	-0.04	-0.1	-0.08	-0.04
-0.09	-0.15	-0.04	-0.12	-0.04	-0.1	-0.08	-0.05
-0.09	-0.14	-0.04	-0.13	-0.04	-0.12	-0.09	-0.05
-0.09	-0.14	-0.03	-0.12	-0.04	-0.12	-0.08	-0.06
-0.09	-0.14	-0.05	-0.1	-0.05	-0.11	-0.08	-0.06
-0.08	-0.14	-0.05	-0.11	-0.05	-0.09	-0.06	-0.06
-0.06	-0.13	-0.03	-0.08	-0.05	-0.08	-0.07	-0.04
-0.08	-0.14	-0.04	-0.09	-0.06	-0.08	-0.08	-0.07
-0.08	-0.15	-0.07	-0.11	-0.06	-0.08	-0.08	-0.07
-0.09	-0.13	-0.06	-0.11	-0.06	-0.1	-0.07	-0.06
-0.09	-0.11	-0.03	-0.11	-0.07	-0.1	-0.07	-0.08
-0.1	-0.08	-0.05	-0.08	-0.07	-0.09	-0.11	-0.08
-0.1	-0.09	-0.06	-0.1	-0.09	-0.1	-0.15	-0.08
-0.09	-0.11	-0.06	-0.13	-0.09	-0.1	-0.09	-0.09
-0.08	-0.11	-0.06	-0.11	-0.09	-0.09	-0.03	-0.08
-0.1	-0.09	-0.06	-0.11	-0.08	-0.08	-0.08	-0.08
-0.1	-0.11	-0.08	-0.11	-0.08	-0.08	-0.09	-0.08
-0.08	-0.13	-0.07	-0.11	-0.11	-0.06	0.03	-0.07
-0.09	-0.11	-0.05	-0.11	-0.09	-0.06	0.02	-0.06
-0.08	-0.08	-0.03	-0.12	-0.05	-0.06	-0.07	-0.05
-0.07	-0.07	-0.01	-0.11	-0.03	-0.07	-0.07	-0.05
-0.08	-0.1	-0.01	-0.08	-0.04	-0.07	-0.09	-0.06
-0.09	-0.13	-0.04	-0.12	-0.07	-0.09	-0.09	-0.07
-0.1	-0.13	-0.06	-0.12	-0.06	-0.11	-0.09	-0.04
-0.1	-0.13	-0.06	-0.13	-0.07	-0.08	-0.09	-0.08
-0.11	-0.13	-0.07	-0.13	-0.07	-0.07	-0.05	-0.09
-0.11	-0.09	-0.11	-0.1	-0.07	-0.07	-0.09	-0.08
-0.13	-0.09	-0.11	-0.14	-0.07	-0.06	-0.1	-0.07
-0.11	-0.09	-0.1	-0.12	-0.09	-0.04	-0.05	-0.08
-0.09	-0.1	-0.09	-0.11	-0.09	-0.06	-0.07	-0.08
-0.1	-0.09	-0.11	-0.1	-0.06	-0.05	-0.12	-0.07
-0.1	-0.08	-0.13	-0.12	-0.05	-0.04	-0.11	-0.08
-0.1	-0.1	-0.11	-0.12	-0.08	-0.04	-0.07	-0.1
-0.07	-0.12	-0.05	-0.11	-0.1	-0.03	-0.04	-0.08
-0.09	-0.11	-0.05	-0.1	-0.09	-0.05	-0.09	-0.06
-0.1	-0.08	-0.09	-0.11	-0.06	-0.05	-0.1	-0.06
-0.1	-0.09	-0.08	-0.12	-0.05	-0.05	-0.11	-0.07
-0.1	-0.1	-0.09	-0.11	-0.08	-0.05	-0.09	-0.09
-0.09	-0.1	-0.1	-0.12	-0.09	-0.07	-0.06	-0.08
-0.09	-0.12	-0.1	-0.12	-0.09	-0.07	-0.08	-0.09
-0.1	-0.12	-0.1	-0.14	-0.08	-0.08	-0.08	-0.09
-0.12	-0.11	-0.12	-0.14	-0.09	-0.09	-0.09	-0.1
-0.11	-0.14	-0.13	-0.12	-0.1	-0.09	-0.07	-0.11
-0.1	-0.14	-0.11	-0.12	-0.1	-0.11	-0.05	-0.11
-0.1	-0.14	-0.11	-0.15	-0.09	-0.1	-0.09	-0.1
-0.09	-0.19	-0.12	-0.14	-0.09	-0.09	-0.06	-0.1
-0.1	-0.17	-0.12	-0.13	-0.09	-0.08	-0.04	-0.11
-0.1	-0.14	-0.11	-0.14	-0.11	-0.09	-0.07	-0.11
-0.09	-0.14	-0.12	-0.15	-0.11	-0.11	-0.07	-0.11
-0.09	-0.17	-0.11	-0.15	-0.1	-0.12	-0.06	-0.11
-0.07	-0.18	-0.12	-0.16	-0.11	-0.12	-0.02	-0.1
-0.07	-0.17	-0.11	-0.15	-0.1	-0.12	-0.04	-0.1
-0.08	-0.14	-0.09	-0.14	-0.1	-0.12	-0.07	-0.11
-0.07	-0.16	-0.08	-0.11	-0.11	-0.11	-0.05	-0.11
-0.09	-0.16	-0.1	-0.13	-0.11	-0.11	-0.05	-0.09
-0.09	-0.15	-0.12	-0.13	-0.11	-0.1	-0.07	-0.09
-0.08	-0.17	-0.12	-0.12	-0.1	-0.11	-0.06	-0.1
-0.08	-0.17	-0.09	-0.14	-0.12	-0.12	-0.08	-0.1
-0.09	-0.16	-0.11	-0.15	-0.12	-0.11	-0.09	-0.09
-0.08	-0.14	-0.12	-0.11	-0.12	-0.12	-0.06	-0.09
-0.05	-0.13	-0.1	-0.1	-0.11	-0.13	-0.06	-0.09
-0.05	-0.11	-0.1	-0.1	-0.11	-0.13	-0.06	-0.07
-0.05	-0.1	-0.11	-0.11	-0.11	-0.13	-0.07	-0.07
-0.03	-0.11	-0.11	-0.12	-0.13	-0.13	-0.08	-0.06
-0.02	-0.07	-0.12	-0.12	-0.1	-0.15	-0.12	-0.05
-0.03	-0.04	-0.11	-0.12	-0.1	-0.13	-0.12	-0.05
-0.04	-0.06	-0.09	-0.11	-0.11	-0.13	-0.08	-0.06
-0.03	-0.07	-0.08	-0.11	-0.09	-0.13	-0.07	-0.03
-0.02	-0.06	-0.08	-0.09	-0.09	-0.12	-0.02	-0.03
-0.02	-0.05	-0.09	-0.09	-0.09	-0.11	-0.04	-0.04
-0.03	-0.05	-0.09	-0.09	-0.09	-0.11	-0.08	-0.03
-0.03	-0.05	-0.06	-0.1	-0.09	-0.1	-0.05	-0.05
-0.02	-0.07	-0.07	-0.09	-0.1	-0.12	-0.02	-0.04
-0.02	-0.08	-0.07	-0.08	-0.12	-0.12	-0.004	-0.05
-0.04	-0.06	-0.09	-0.07	-0.13	-0.12	-0.04	-0.06
-0.04	-0.07	-0.11	-0.06	-0.11	-0.1	-0.06	-0.07
-0.04	-0.1	-0.1	-0.08	-0.12	-0.09	-0.03	-0.09
-0.07	-0.09	-0.11	-0.1	-0.13	-0.1	-0.04	-0.09
-0.07	-0.08	-0.13	-0.11	-0.12	-0.1	-0.06	-0.08
-0.06	-0.09	-0.11	-0.09	-0.11	-0.1	-0.04	-0.09
-0.07	-0.09	-0.09	-0.09	-0.11	-0.1	-0.02	-0.08
-0.06	-0.09	-0.08	-0.12	-0.11	-0.1	-0.02	-0.07
-0.03	-0.1	-0.07	-0.1	-0.13	-0.1	-0.04	-0.05
-0.06	-0.11	-0.09	-0.09	-0.13	-0.09	-0.07	-0.05
-0.07	-0.11	-0.09	-0.09	-0.12	-0.1	-0.03	-0.04
-0.06	-0.11	-0.1	-0.11	-0.11	-0.1	-0.03	-0.05
-0.06	-0.11	-0.11	-0.12	-0.11	-0.11	-0.06	-0.07
-0.08	-0.1	-0.1	-0.12	-0.11	-0.11	-0.05	-0.08
-0.08	-0.12	-0.11	-0.12	-0.1	-0.1	-0.06	-0.06
-0.1	-0.15	-0.13	-0.1	-0.12	-0.13	-0.05	-0.06
-0.09	-0.14	-0.14	-0.13	-0.11	-0.14	-0.06	-0.05
-0.09	-0.12	-0.14	-0.13	-0.1	-0.11	-0.07	-0.02
-0.08	-0.13	-0.13	-0.12	-0.11	-0.1	-0.05	0.001
-0.08	-0.11	-0.1	-0.12	-0.1	-0.11	-0.05	0.0005
-0.08	-0.11	-0.11	-0.1	-0.1	-0.1	-0.07	-0.003
-0.07	-0.13	-0.12	-0.07	-0.13	-0.09	-0.05	-0.01
-0.08	-0.15	-0.12	-0.06	-0.1	-0.09	-0.06	-0.01
-0.1	-0.14	-0.15	-0.05	-0.08	-0.09	-0.1	-0.01
-0.1	-0.13	-0.13	-0.05	-0.1	-0.09	-0.05	-0.03
-0.07	-0.14	-0.12	-0.07	-0.11	-0.08	-0.005	-0.02
-0.09	-0.12	-0.13	-0.06	-0.14	-0.1	-0.05	-0.02
-0.09	-0.12	-0.16	-0.01	-0.12	-0.11	-0.07	-0.03
-0.07	-0.11	-0.16	-0.01	-0.09	-0.09	-0.06	0.01
-0.05	-0.11	-0.15	-0.03	-0.08	-0.08	-0.06	-0.002
-0.05	-0.14	-0.15	-0.05	-0.09	-0.09	0.003	-0.02
-0.07	-0.13	-0.15	-0.06	-0.11	-0.1	0.01	-0.04
-0.08	-0.09	-0.13	-0.05	-0.1	-0.1	-0.06	-0.04
-0.07	-0.1	-0.13	-0.06	-0.11	-0.09	-0.03	-0.05
-0.08	-0.12	-0.13	-0.06	-0.11	-0.11	-0.01	-0.04
-0.08	-0.11	-0.15	-0.07	-0.09	-0.11	-0.06	-0.06
-0.08	-0.14	-0.16	-0.08	-0.12	-0.1	-0.06	-0.08
-0.08	-0.15	-0.17	-0.07	-0.13	-0.11	-0.04	-0.09
-0.09	-0.12	-0.17	-0.08	-0.12	-0.1	-0.06	-0.1
-0.09	-0.14	-0.15	-0.11	-0.13	-0.08	-0.07	-0.09
-0.09	-0.14	-0.15	-0.12	-0.12	-0.1	-0.08	-0.07
-0.08	-0.13	-0.15	-0.08	-0.13	-0.09	-0.07	-0.08
-0.09	-0.15	-0.16	-0.11	-0.13	-0.1	-0.08	-0.06
-0.1	-0.15	-0.16	-0.11	-0.12	-0.12	-0.09	-0.07
-0.08	-0.12	-0.15	-0.09	-0.14	-0.1	-0.03	-0.07
-0.06	-0.08	-0.14	-0.09	-0.13	-0.08	-0.04	-0.04
-0.04	-0.09	-0.14	-0.08	-0.12	-0.05	-0.09	0.002
-0.06	-0.09	-0.12	-0.08	-0.11	-0.03	-0.08	0.05
-0.07	-0.07	-0.13	-0.11	-0.09	-0.04	-0.07	0.03
-0.05	-0.1	-0.11	-0.12	-0.09	-0.01	-0.02	0.02
-0.06	-0.12	-0.13	-0.1	-0.1	0.0005	-0.01	0.0006
-0.07	-0.1	-0.15	-0.11	-0.1	-0.03	-0.05	-0.01
-0.06	-0.1	-0.12	-0.11	-0.1	-0.04	-0.08	-0.02
-0.07	-0.1	-0.12	-0.12	-0.09	-0.03	-0.03	-0.02
-0.06	-0.12	-0.16	-0.14	-0.09	-0.04	0.01	-0.04
-0.06	-0.08	-0.15	-0.14	-0.07	-0.06	-0.04	-0.03
-0.05	-0.05	-0.12	-0.1	-0.07	-0.05	-0.06	-0.01
-0.03	-0.07	-0.13	-0.14	-0.07	-0.02	-0.03	-0.02
-0.0005	-0.08	-0.15	-0.15	-0.06	0.13	0.01	-0.003
0.02	-0.05	-0.12	-0.14	-0.04	0.18	0.01	0.04
0.07	-0.06	-0.12	-0.13	-0.03	0.43	-0.02	0.07
0.1	-0.08	-0.14	-0.12	-0.03	0.74	0.03	0.1
0.1	-0.08	-0.13	-0.12	-0.04	0.62	-0.02	0.1
0.09	-0.12	-0.13	-0.12	-0.07	0.4	0.03	0.07
0.08	-0.09	-0.14	-0.12	-0.07	0.29	0.01	0.07
0.1	-0.08	-0.13	-0.11	-0.06	0.25	-0.01	0.04
0.11	-0.12	-0.12	-0.12	-0.09	0.2	0.04	0.03
0.09	-0.13	-0.14	-0.14	-0.09	0.16	0.1	0.02
0.08	-0.11	-0.13	-0.14	-0.09	0.12	0.1	-0.01
0.08	-0.1	-0.12	-0.14	-0.11	0.09	0.07	-0.02
0.03	-0.11	-0.15	-0.13	-0.1	0.07	0.03	-0.03
-0.004	-0.13	-0.14	-0.1	-0.08	0.07	0.02	-0.03
-0.01	-0.09	-0.15	-0.11	-0.08	0.03	0.05	-0.04
-0.01	-0.08	-0.15	-0.11	-0.11	0.02	0.09	-0.003
0.01	-0.1	-0.14	-0.07	-0.13	0.02	0.03	-0.01
-0.002	-0.08	-0.12	-0.04	-0.11	0.04	-0.04	-0.004
-0.01	-0.09	-0.12	-0.01	-0.11	0.02	-0.06	-0.02
-0.01	-0.08	-0.13	0.05	-0.11	0.02	-0.06	-0.03
-0.02	-0.09	-0.15	0.04	-0.13	0.01	0.01	-0.04
-0.02	-0.13	-0.13	0.06	-0.17	0.06	0.05	-0.04
-0.02	-0.14	-0.12	0.11	-0.16	0.11	-0.04	0.02
0.01	-0.09	-0.1	0.14	-0.1	0.1	-0.04	0.11
0.02	-0.08	-0.07	0.15	-0.08	0.11	-0.01	0.13
0.02	-0.08	-0.08	0.13	-0.06	0.11	0.0003	0.11
-0.002	-0.06	-0.06	0.1	-0.04	0.08	-0.03	0.09
-0.01	-0.08	-0.08	0.05	-0.03	0.05	0.01	0.04
-0.02	-0.09	-0.08	0.02	-0.03	0.17	0.02	0.04
-0.02	-0.1	-0.09	0.02	-0.06	0.27	0.02	0.02
-0.03	-0.09	-0.09	0.04	-0.05	0.22	0.01	0.0004
-0.04	-0.1	-0.08	-0.01	-0.05	0.15	0.003	-0.03
-0.05	-0.11	-0.09	-0.06	-0.08	0.09	-0.03	-0.03
-0.05	-0.12	-0.12	-0.04	-0.1	0.05	-0.04	-0.03
-0.05	-0.12	-0.1	-0.08	-0.1	0.03	-0.02	-0.03
-0.06	-0.13	-0.12	-0.07	-0.12	0.02	-0.02	-0.04
-0.09	-0.11	-0.11	-0.02	-0.12	0.01	-0.03	-0.04
-0.08	-0.09	-0.11	-0.04	-0.09	0.01	-0.04	-0.05
-0.07	-0.11	-0.1	-0.02	-0.09	0.005	-0.04	-0.05
-0.07	-0.07	-0.05	-0.02	-0.09	0.0007	-0.02	-0.04
-0.05	-0.05	-0.02	-0.04	-0.1	0.02	0.01	-0.05
-0.03	-0.001	0.02	-0.03	-0.09	0.06	0.01	-0.05
-0.03	0.04	0.04	-0.02	-0.07	0.09	-0.01	-0.05
-0.03	0.06	0.04	-0.02	-0.06	0.06	0.02	-0.05
-0.04	0.12	0.04	-0.05	-0.05	0.03	0.01	-0.06
-0.02	0.16	0.07	-0.05	-0.01	0.04	0.0005	-0.04
0.01	0.18	0.15	-0.06	-0.01	0.09	0.03	-0.04
0.04	0.16	0.17	-0.06	-0.02	0.6	0.05	-0.01
0.09	0.18	0.17	-0.05	-0.005	1.41	0.04	0.05
0.13	0.21	0.17	-0.03	0.01	1.91	0.03	0.1
0.13	0.23	0.21	-0.005	0.04	2.24	0.05	0.1
0.12	0.33	0.24	-0.03	0.06	2.45	0.06	0.12
0.14	0.31	0.25	-0.03	0.06	2.44	0.07	0.11
0.13	0.27	0.25	-0.01	0.07	2.14	0.08	0.11
0.12	0.31	0.24	-0.04	0.08	1.86	0.07	0.11
0.12	0.28	0.27	-0.04	0.09	1.68	0.09	0.11
0.1	0.23	0.22	-0.01	0.06	1.4	0.09	0.1
0.07	0.25	0.14	-0.01	0.06	1.17	0.05	0.07
0.05	0.24	0.15	-0.03	0.08	1.04	0.03	0.06
0.01	0.16	0.15	-0.04	0.05	0.9	0.07	0.07
0.02	0.12	0.13	-0.03	0.04	0.75	0.09	0.05
0.01	0.13	0.12	-0.01	0.07	0.61	0.08	0.06
0.01	0.14	0.1	0.001	0.07	0.54	0.06	0.09
0.02	0.08	0.07	-0.002	0.04	0.48	0.06	0.08
0.01	0.06	0.08	-0.04	0.04	0.4	0.05	0.08
0.002	0.11	0.07	-0.03	0.05	0.35	0.004	0.07
0.003	0.07	0.05	-0.04	0.04	0.27	0.01	0.07
-0.001	0.07	0.04	-0.04	0.03	0.21	0.0003	0.06
-0.0006	0.07	0.06	-0.07	0.03	0.19	-0.03	0.06
-0.01	0.09	0.06	-0.08	0.04	0.16	0.02	0.04
0.03	0.09	0.06	-0.06	0.07	0.13	0.04	0.03
0.05	0.08	0.06	-0.05	0.11	0.09	0.03	0.03
0.02	0.1	0.05	-0.05	0.13	0.07	0.03	0.02
0.04	0.09	0.05	-0.03	0.1	0.04	0.01	0.02
0.02	0.1	0.07	-0.05	0.08	0.09	-0.01	0.0006
0.01	0.09	0.06	-0.07	0.1	0.12	0.01	-0.01
0.02	0.12	0.06	-0.07	0.11	0.06	0.0002	0.004
0.02	0.16	0.04	-0.06	0.09	0.02	-0.03	0.02
0.02	0.1	0.02	-0.07	0.09	-0.01	-0.04	-0.002
0.02	0.1	0.03	-0.07	0.1	-0.03	-0.03	0.02
0.003	0.14	0.04	-0.07	0.12	-0.04	-0.06	0.03
0.002	0.1	-0.01	-0.05	0.09	-0.06	-0.04	0.02
-0.002	0.05	-0.01	-0.08	0.07	-0.08	-0.04	-0.002
-0.02	0.07	0.02	-0.09	0.06	-0.08	-0.08	0.002
-0.005	0.07	0.02	-0.08	0.06	-0.07	-0.07	-0.01
-0.02	0.06	-0.02	-0.09	0.08	-0.05	-0.13	-0.03
-0.04	0.09	-0.02	-0.11	0.1	-0.06	-0.17	-0.01
-0.05	0.11	-0.01	-0.08	0.08	-0.07	-0.11	-0.01
-0.03	0.06	-0.02	-0.09	0.02	0.25	-0.09	-0.02
-0.04	0.02	-0.06	-0.1	0.02	0.77	-0.1	-0.01
-0.04	0.02	-0.06	-0.08	0.03	1.35	-0.12	0.01
-0.05	0.004	-0.05	-0.08	0.02	1.7	-0.08	0.05
-0.07	0.01	-0.06	-0.08	-0.02	1.47	-0.07	0.09
-0.07	0.03	-0.08	-0.09	-0.03	1.21	-0.09	0.11
-0.07	0.001	-0.08	-0.1	-0.004	1.07	-0.11	0.12
-0.08	-0.02	-0.09	-0.1	-0.02	0.9	-0.14	0.15
-0.08	-0.05	-0.1	-0.12	-0.04	0.74	-0.12	0.19
-0.08	-0.08	-0.12	-0.11	-0.04	0.62	-0.09	0.17
-0.05	-0.07	-0.13	-0.1	-0.03	0.55	-0.06	0.16
-0.002	-0.09	-0.11	-0.14	-0.04	0.46	-0.05	0.13
-0.02	-0.09	-0.1	-0.12	-0.06	0.37	-0.04	0.08
-0.06	-0.07	-0.11	-0.11	-0.05	0.29	-0.06	0.09
-0.09	-0.08	-0.12	-0.13	-0.04	0.22	-0.12	0.08
-0.11	-0.1	-0.13	-0.12	-0.05	0.19	-0.11	0.05
-0.08	-0.12	-0.14	-0.13	-0.06	0.15	-0.06	0.02
-0.08	-0.11	-0.14	-0.12	-0.04	0.11	-0.09	-0.003
-0.09	-0.08	-0.13	-0.12	-0.05	0.06	-0.1	-0.01
-0.1	-0.09	-0.14	-0.09	-0.05	0.04	-0.08	-0.03
-0.1	-0.08	-0.13	-0.11	-0.05	0.03	-0.1	-0.03
-0.1	-0.07	-0.14	-0.15	-0.05	0.01	-0.12	-0.04
-0.09	-0.08	-0.14	-0.13	-0.05	-0.01	-0.09	-0.03
-0.07	-0.08	-0.12	-0.11	-0.04	-0.02	-0.08	-0.03
-0.08	-0.05	-0.1	-0.1	-0.03	-0.05	-0.12	-0.01
-0.11	-0.01	-0.09	-0.1	-0.03	-0.06	-0.07	-0.01
-0.09	-0.02	-0.11	-0.08	-0.04	-0.05	-0.01	-0.01
-0.08	-0.03	-0.07	-0.06	-0.03	-0.05	-0.05	-0.02
-0.08	-0.05	-0.08	-0.05	-0.01	-0.06	-0.08	-0.04
-0.08	-0.03	-0.1	-0.08	-0.01	-0.06	-0.08	-0.02
-0.08	-0.02	-0.12	-0.1	-0.01	-0.06	-0.1	-0.03
-0.07	-0.05	-0.11	-0.08	-0.02	-0.05	-0.09	-0.03
-0.06	-0.04	-0.13	-0.07	-0.03	-0.07	-0.07	-0.06
-0.07	-0.02	-0.14	-0.09	-0.03	-0.08	-0.07	-0.06
-0.07	-0.05	-0.12	-0.1	-0.02	-0.07	-0.08	-0.03
-0.06	-0.07	-0.09	-0.09	-0.02	-0.05	-0.08	-0.04
-0.06	-0.09	-0.08	-0.08	-0.03	-0.04	-0.06	-0.04
-0.06	-0.06	-0.11	-0.08	-0.04	-0.06	-0.05	-0.05
-0.06	-0.05	-0.11	-0.07	-0.04	-0.07	-0.05	-0.08
-0.05	-0.04	-0.11	-0.07	-0.05	-0.06	-0.06	-0.07
-0.06	-0.04	-0.12	-0.05	-0.06	-0.05	-0.04	-0.06
-0.07	-0.02	-0.12	-0.05	-0.05	-0.07	-0.02	-0.06
-0.07	0.01	-0.1	-0.05	-0.06	-0.08	-0.05	-0.05
-0.07	0.03	-0.08	-0.09	-0.08	-0.08	-0.06	-0.06
-0.05	0.03	-0.11	-0.08	-0.07	-0.08	-0.02	-0.06
-0.07	0.02	-0.14	-0.07	-0.07	-0.1	0.003	-0.07
-0.07	0.01	-0.12	-0.11	-0.06	-0.11	-0.01	-0.07
-0.07	-0.02	-0.11	-0.13	-0.07	-0.12	-0.03	-0.09
-0.1	-0.03	-0.11	-0.1	-0.07	-0.13	-0.06	-0.1
-0.09	-0.04	-0.14	-0.13	-0.05	-0.13	-0.08	-0.1
-0.07	-0.04	-0.15	-0.15	-0.05	-0.14	-0.04	-0.1
-0.08	-0.06	-0.13	-0.14	-0.05	-0.15	-0.03	-0.08
-0.09	-0.04	-0.13	-0.11	-0.03	-0.14	-0.05	-0.07
-0.08	-0.06	-0.16	-0.12	-0.05	-0.13	-0.05	-0.09
-0.07	-0.09	-0.16	-0.1	-0.07	-0.13	-0.01	-0.1
-0.07	-0.11	-0.14	-0.09	-0.09	-0.12	0.01	-0.11
-0.07	-0.07	-0.14	-0.11	-0.08	-0.14	0.01	-0.08
-0.08	-0.03	-0.14	-0.11	-0.06	-0.16	-0.03	-0.07
-0.09	-0.04	-0.12	-0.09	-0.06	-0.15	-0.05	-0.06
-0.07	-0.06	-0.1	-0.07	-0.09	-0.13	-0.02	-0.08
-0.07	-0.07	-0.1	-0.1	-0.08	-0.12	-0.01	-0.09
-0.08	-0.05	-0.12	-0.13	-0.08	-0.13	-0.03	-0.08
-0.08	-0.08	-0.13	-0.12	-0.07	-0.13	-0.02	-0.08
-0.07	-0.06	-0.1	-0.14	-0.05	-0.12	-0.02	-0.09
-0.05	0.02	-0.08	-0.11	-0.04	-0.12	0.02	-0.09
-0.05	0.08	-0.08	-0.11	-0.03	-0.12	0.01	-0.1
-0.04	0.16	-0.04	-0.1	-0.02	-0.11	-0.01	-0.11
-0.04	0.24	-0.01	-0.09	0.01	-0.1	-0.0009	-0.08
-0.05	0.3	-0.02	-0.08	0.02	-0.06	-0.01	-0.07
-0.03	0.32	-0.01	-0.07	0.05	-0.08	0.14	-0.08
-0.01	0.38	-0.003	-0.07	0.06	-0.1	0.51	-0.08
0.01	0.47	-0.02	-0.05	0.06	-0.08	0.82	-0.08
0.02	0.44	-0.04	-0.06	0.07	-0.09	1.05	-0.09
0.03	0.38	-0.01	-0.06	0.06	-0.08	1.28	-0.08
0.04	0.42	0.02	-0.07	0.08	-0.08	1.41	-0.08
0.02	0.39	0.01	-0.09	0.06	-0.09	1.53	-0.07
0.01	0.3	-0.02	-0.1	0.04	-0.08	1.66	-0.07
0.005	0.31	-0.03	-0.1	0.04	-0.09	1.74	-0.09
-0.01	0.31	-0.04	-0.11	0.04	-0.11	1.75	-0.1
0.01	0.22	-0.08	-0.11	0.03	-0.09	1.69	-0.09
0.02	0.18	-0.08	-0.1	0.05	-0.1	1.6	-0.08
0.005	0.22	-0.09	-0.11	0.06	-0.11	1.38	-0.1
0.03	0.23	-0.07	-0.11	0.04	-0.11	1.23	-0.07
0.04	0.26	-0.07	-0.12	0.04	-0.11	1.11	-0.07
0.02	0.28	-0.07	-0.14	0.04	-0.1	0.91	-0.07
0.05	0.28	-0.04	-0.14	0.04	-0.11	0.82	-0.08
0.04	0.33	-0.04	-0.11	0.04	-0.14	0.72	-0.07
0.01	0.34	-0.07	-0.12	0.05	-0.15	0.62	-0.07
-0.0002	0.35	-0.08	-0.14	0.07	-0.17	0.53	-0.07
-0.01	0.34	-0.08	-0.14	0.09	-0.17	0.49	-0.08
-0.01	0.33	-0.08	-0.14	0.1	-0.17	0.41	-0.08
-0.01	0.31	-0.07	-0.16	0.12	-0.16	0.32	-0.08
-0.01	0.31	-0.09	-0.14	0.13	-0.16	0.29	-0.09
-0.01	0.28	-0.11	-0.14	0.11	-0.17	0.3	-0.08
-0.01	0.25	-0.07	-0.16	0.13	-0.19	0.26	-0.05
-0.04	0.29	-0.04	-0.12	0.14	-0.19	0.15	-0.07
-0.05	0.26	-0.03	-0.1	0.12	-0.2	0.11	-0.09
-0.07	0.22	-0.01	-0.14	0.15	-0.21	0.11	-0.07
-0.08	0.19	-0.06	-0.16	0.14	-0.21	0.11	-0.07
-0.08	0.15	-0.07	-0.16	0.11	-0.21	0.11	-0.08
-0.1	0.13	-0.08	-0.16	0.09	-0.22	0.07	-0.08
-0.12	0.11	-0.11	-0.16	0.07	-0.21	0.02	-0.08
-0.09	0.09	-0.11	-0.14	0.05	-0.2	0.03	-0.07
-0.09	0.08	-0.13	-0.17	0.05	-0.2	0.03	-0.07
-0.11	0.07	-0.13	-0.17	0.05	-0.2	-0.01	-0.09
-0.1	0.06	-0.13	-0.18	0.02	-0.2	0.01	-0.1
-0.11	0.09	-0.15	-0.18	0.03	-0.21	-0.004	-0.08
-0.11	0.08	-0.14	-0.14	0.03	-0.19	-0.03	-0.08
-0.11	0.06	-0.12	-0.16	0.03	-0.2	-0.01	-0.09
-0.13	0.06	-0.14	-0.16	0.03	-0.2	-0.05	-0.08
-0.11	0.03	-0.17	-0.13	0.03	-0.18	-0.05	-0.09
-0.11	0.04	-0.17	-0.13	0.03	-0.2	-0.04	-0.09
-0.14	0.06	-0.14	-0.14	0.03	-0.2	-0.09	-0.09
-0.13	0.03	-0.12	-0.14	0.03	-0.19	-0.09	-0.09
-0.11	-0.01	-0.14	-0.13	0.03	-0.2	-0.09	-0.11
-0.13	-0.03	-0.16	-0.14	0.01	-0.2	-0.13	-0.11
-0.13	-0.02	-0.16	-0.14	0.02	-0.16	-0.14	-0.1
-0.13	-0.04	-0.17	-0.15	0.003	-0.16	-0.1	-0.11
-0.14	-0.03	-0.15	-0.14	-0.005	-0.18	-0.1	-0.11
-0.11	-0.03	-0.16	-0.15	-0.01	-0.19	-0.12	-0.11
-0.1	-0.04	-0.18	-0.14	-0.003	-0.18	-0.05	-0.09
-0.11	-0.01	-0.16	-0.09	0.01	-0.19	-0.06	-0.09
-0.11	-0.01	-0.16	-0.08	0.005	-0.19	-0.12	-0.1
-0.13	-0.01	-0.17	-0.09	0.002	-0.2	-0.14	-0.11
-0.14	-0.01	-0.18	-0.09	-3e-05	-0.18	-0.15	-0.09
-0.12	-0.03	-0.18	-0.1	-0.01	-0.18	-0.13	-0.09
-0.14	-0.03	-0.17	-0.12	-0.001	-0.18	-0.15	-0.11
-0.14	-0.06	-0.14	-0.1	-0.003	-0.18	-0.18	-0.12
-0.11	-0.05	-0.13	-0.09	-0.01	-0.18	-0.14	-0.1
-0.13	-0.02	-0.14	-0.1	0.005	-0.17	-0.13	-0.08
-0.14	-0.03	-0.15	-0.12	-0.02	-0.17	-0.14	-0.09
-0.14	-0.04	-0.15	-0.12	-0.06	-0.17	-0.13	-0.11
-0.15	-0.05	-0.16	-0.13	-0.05	-0.17	-0.15	-0.11
-0.13	-0.09	-0.19	-0.13	-0.03	-0.17	-0.13	-0.1
-0.12	-0.09	-0.19	-0.15	-0.03	-0.19	-0.11	-0.09
-0.13	-0.08	-0.18	-0.14	-0.03	-0.19	-0.15	-0.12
-0.12	-0.09	-0.19	-0.12	-0.05	-0.17	-0.15	-0.11
-0.12	-0.09	-0.17	-0.14	-0.05	-0.16	-0.15	-0.1
-0.14	-0.07	-0.17	-0.14	-0.02	-0.18	-0.15	-0.1
-0.14	-0.07	-0.18	-0.12	-0.03	-0.2	-0.13	-0.1
-0.14	-0.09	-0.18	-0.14	-0.06	-0.19	-0.14	-0.1
-0.14	-0.06	-0.15	-0.14	-0.06	-0.17	-0.12	-0.09
-0.13	-0.08	-0.15	-0.13	-0.06	-0.16	-0.12	-0.1
-0.13	-0.09	-0.18	-0.12	-0.05	-0.14	-0.14	-0.08
-0.1	-0.08	-0.18	-0.15	-0.07	-0.15	-0.14	-0.08
-0.1	-0.07	-0.16	-0.12	-0.06	-0.16	-0.14	-0.08
-0.12	-0.07	-0.13	-0.13	-0.04	-0.17	-0.16	-0.1
-0.12	-0.07	-0.15	-0.12	-0.05	-0.16	-0.14	-0.09
-0.1	-0.03	-0.13	-0.11	-0.05	-0.16	-0.15	-0.08
-0.1	-0.03	-0.14	-0.1	-0.05	-0.16	-0.13	-0.09
-0.09	-0.06	-0.16	-0.12	-0.06	-0.14	-0.12	-0.09
-0.1	-0.05	-0.14	-0.13	-0.06	-0.15	-0.14	-0.06
-0.12	-0.04	-0.12	-0.12	-0.05	-0.16	-0.15	-0.07
-0.1	-0.04	-0.11	-0.14	-0.07	-0.14	-0.12	-0.09
-0.11	-0.05	-0.1	-0.16	-0.07	-0.15	-0.12	-0.11
-0.11	-0.05	-0.11	-0.14	-0.06	-0.16	-0.15	-0.1
-0.1	-0.03	-0.08	-0.14	-0.06	-0.14	-0.15	-0.08
-0.07	-0.01	-0.06	-0.14	-0.08	-0.11	-0.09	-0.09
-0.05	0.005	-0.07	-0.13	-0.03	-0.11	-0.02	-0.09
-0.03	0.06	-0.04	-0.15	-0.003	-0.11	-0.03	-0.1
0.001	0.16	-0.04	-0.17	0.001	-0.12	-0.06	-0.08
-0.01	0.24	-0.04	-0.15	0.01	-0.12	-0.08	-0.07
-0.01	0.29	-0.03	-0.13	0.01	-0.13	-0.07	-0.08
0.02	0.3	-0.03	-0.12	0.02	-0.1	-0.02	-0.09
0.03	0.3	-0.01	-0.12	0.04	-0.09	-0.01	-0.08
0.01	0.32	-0.04	-0.13	0.05	-0.13	-0.05	-0.08
0.01	0.27	-0.05	-0.17	0.06	-0.12	-0.04	-0.1
-0.01	0.23	-0.04	-0.17	0.05	-0.11	-0.01	-0.09
-0.01	0.21	-0.08	-0.15	0.05	-0.13	-0.05	-0.09
-0.03	0.15	-0.1	-0.11	0.05	-0.12	-0.04	-0.1
-0.05	0.14	-0.1	-0.12	0.07	-0.11	-0.04	-0.11
-0.03	0.16	-0.11	-0.11	0.07	-0.11	-0.04	-0.1
-0.03	0.13	-0.1	-0.09	0.04	-0.09	-0.04	-0.09
-0.05	0.11	-0.07	-0.11	0.02	-0.1	-0.02	-0.1
-0.05	0.11	-0.08	-0.12	0.02	-0.1	-0.05	-0.1
-0.04	0.08	-0.08	-0.1	0.05	-0.09	-0.04	-0.09
-0.04	0.06	-0.09	-0.09	0.06	-0.11	-0.03	-0.05
-0.05	0.09	-0.09	-0.11	0.08	-0.12	-0.04	-0.07
-0.04	0.04	-0.12	-0.11	0.06	-0.11	-0.05	-0.08
-0.05	0.01	-0.13	-0.13	0.03	-0.1	-0.05	-0.07
-0.08	0.01	-0.13	-0.17	0.02	-0.11	-0.07	-0.09
-0.07	-0.03	-0.14	-0.16	0.002	-0.11	-0.05	-0.11
-0.06	-0.04	-0.16	-0.14	-0.01	-0.09	-0.07	-0.11
-0.09	-0.05	-0.15	-0.15	-0.01	-0.09	-0.09	-0.09
-0.11	-0.04	-0.14	-0.15	0.003	-0.08	-0.06	-0.07
-0.09	-0.03	-0.13	-0.15	0.02	-0.07	-0.04	-0.08
-0.08	-0.02	-0.14	-0.12	0.04	-0.1	-0.09	-0.06
-0.09	-0.02	-0.15	-0.12	0.04	-0.12	-0.09	-0.06
-0.08	-0.01	-0.15	-0.14	0.03	-0.1	-0.06	-0.09
-0.07	0.04	-0.11	-0.12	0.02	-0.11	-0.07	-0.06
-0.07	0.09	-0.1	-0.12	0.03	-0.11	-0.11	-0.04
-0.08	0.09	-0.11	-0.1	0.04	-0.1	-0.1	-0.04
-0.08	0.08	-0.11	-0.08	0.04	-0.09	-0.1	-0.03
-0.06	0.06	-0.11	-0.1	0.03	-0.09	-0.08	-0.02
-0.07	0.04	-0.12	-0.09	0.02	-0.11	-0.08	-0.01
-0.07	0.02	-0.12	-0.09	-0.002	-0.12	-0.09	-0.005
-0.07	0.01	-0.09	-0.06	-0.01	-0.09	-0.07	0.01
-0.03	0.01	-0.1	-0.07	-0.01	-0.08	-0.04	0.002
-0.03	0.03	-0.08	-0.07	-0.01	-0.09	-0.04	0.003
-0.03	0.02	-0.06	-0.05	-0.02	-0.1	-0.05	0.01
-0.05	0.0002	-0.08	-0.07	-0.03	-0.09	-0.03	-0.02
-0.05	-0.002	-0.08	-0.12	-0.03	-0.1	-0.05	0.005
-0.07	-0.02	-0.11	-0.11	-0.03	-0.09	-0.07	0.01
-0.08	-0.03	-0.11	-0.1	-0.01	-0.09	-0.07	-0.01
-0.07	-0.04	-0.1	-0.09	-0.03	-0.1	-0.08	-0.02
-0.05	-0.07	-0.09	-0.08	-0.03	-0.11	-0.1	-0.03
-0.05	-0.08	-0.11	-0.06	-0.04	-0.11	-0.07	-0.03
-0.08	-0.08	-0.11	-0.09	-0.05	-0.12	-0.08	-0.05
-0.1	-0.11	-0.09	-0.1	-0.06	-0.12	-0.11	-0.05
-0.09	-0.11	-0.09	-0.1	-0.06	-0.11	-0.05	-0.06
-0.1	-0.12	-0.08	-0.08	-0.05	-0.09	-0.02	-0.05
0.07	-0.09	-0.1	-0.09	-0.02	-0.08	0.07	-0.02
0.17	-0.07	-0.11	-0.08	-0.02	-0.08	0.13	-0.03
0.05	-0.1	-0.11	-0.1	-0.06	-0.09	0.05	-0.07
0.01	-0.12	-0.12	-0.11	-0.07	-0.12	0.03	-0.08
-0.03	-0.11	-0.11	-0.09	-0.08	-0.11	-0.004	-0.06
-0.06	-0.09	-0.11	-0.08	-0.06	-0.11	-0.05	-0.07
-0.05	-0.11	-0.13	-0.07	-0.07	-0.12	0.01	-0.09
-0.05	-0.09	-0.13	-0.07	-0.07	-0.12	0.01	-0.07
-0.07	-0.08	-0.13	-0.06	-0.06	-0.1	-0.04	-0.04
-0.08	-0.08	-0.11	-0.05	-0.06	-0.08	-0.04	-0.05
-0.1	-0.08	-0.12	-0.08	-0.06	-0.09	-0.09	-0.04
-0.1	-0.09	-0.13	-0.08	-0.08	-0.08	-0.1	-0.03
-0.08	-0.09	-0.13	-0.08	-0.08	-0.06	-0.07	-0.06
-0.08	-0.08	-0.12	-0.08	-0.06	-0.05	-0.06	-0.09
-0.07	-0.09	-0.13	-0.09	-0.05	-0.06	-0.06	-0.07
-0.08	-0.11	-0.14	-0.13	-0.08	-0.08	-0.07	-0.08
-0.08	-0.15	-0.12	-0.12	-0.09	-0.09	-0.07	-0.11
-0.09	-0.15	-0.14	-0.09	-0.09	-0.09	-0.02	-0.12
-0.09	-0.15	-0.16	-0.07	-0.07	-0.1	-0.06	-0.1
-0.1	-0.13	-0.15	-0.09	-0.06	-0.12	-0.11	-0.09
-0.1	-0.1	-0.14	-0.08	-0.08	-0.09	-0.12	-0.07
-0.05	-0.07	-0.12	-0.06	-0.08	-0.09	-0.11	-0.06
0.01	-0.09	-0.11	-0.08	-0.09	-0.09	-0.05	-0.08
0.02	-0.11	-0.11	-0.05	-0.09	-0.1	-0.06	-0.06
0.01	-0.1	-0.11	0.07	-0.09	-0.09	-0.09	-0.05
0.03	-0.14	-0.14	0.17	-0.08	-0.07	-0.07	-0.05
0.05	-0.13	-0.12	0.21	-0.09	-0.09	-0.07	-0.05
0.06	-0.1	-0.1	0.27	-0.08	-0.11	-0.06	-0.05
0.07	-0.12	-0.12	0.33	-0.08	-0.11	-0.08	-0.05
0.06	-0.13	-0.14	0.36	-0.09	-0.1	-0.11	-0.07
0.05	-0.15	-0.11	0.36	-0.1	-0.09	-0.08	-0.07
0.03	-0.14	-0.15	0.42	-0.09	-0.11	-0.09	-0.06
0.03	-0.13	-0.16	0.51	-0.09	-0.11	-0.09	-0.06
0.02	-0.14	-0.14	0.55	-0.09	-0.08	-0.05	-0.06
-0.01	-0.12	-0.13	0.56	-0.09	-0.1	-0.05	-0.05
-0.02	-0.12	-0.12	0.54	-0.08	-0.12	-0.06	-0.04
-0.05	-0.14	-0.12	0.54	-0.07	-0.13	-0.06	-0.04
-0.03	-0.16	-0.13	0.52	-0.09	-0.14	-0.06	-0.05
-0.02	-0.15	-0.13	0.52	-0.1	-0.13	-0.07	-0.07
-0.04	-0.17	-0.15	0.53	-0.1	-0.13	-0.11	-0.08
-0.06	-0.16	-0.16	0.52	-0.1	-0.12	-0.07	-0.06
-0.06	-0.14	-0.14	0.49	-0.12	-0.13	-0.04	-0.07
-0.06	-0.14	-0.15	0.41	-0.12	-0.13	-0.08	-0.06
-0.06	-0.14	-0.15	0.35	-0.09	-0.13	-0.06	-0.07
-0.06	-0.11	-0.15	0.3	-0.09	-0.14	-0.08	-0.09
-0.05	-0.11	-0.15	0.26	-0.09	-0.13	-0.07	-0.08
-0.04	-0.11	-0.14	0.25	-0.07	-0.14	-0.06	-0.08
-0.03	-0.1	-0.13	0.24	-0.05	-0.15	-0.06	-0.08
-0.04	-0.09	-0.15	0.19	-0.06	-0.13	-0.03	-0.06
-0.04	-0.06	-0.13	0.21	-0.06	-0.13	-0.06	-0.05
-0.04	-0.08	-0.14	0.19	-0.05	-0.12	-0.07	-0.06
-0.05	-0.09	-0.17	0.13	-0.07	-0.11	-0.04	-0.07
-0.05	-0.09	-0.15	0.12	-0.07	-0.11	-0.03	-0.07
-0.04	-0.13	-0.13	0.1	-0.06	-0.11	-0.04	-0.08
-0.05	-0.15	-0.13	0.09	-0.07	-0.11	-0.04	-0.07
-0.09	-0.14	-0.13	0.07	-0.07	-0.12	-0.08	-0.07
-0.1	-0.15	-0.14	0.05	-0.09	-0.13	-0.08	-0.08
-0.11	-0.16	-0.16	0.07	-0.1	-0.14	-0.08	-0.09

## Sheet: Supplementary Figure 3
	Transmittance (%)				Transmittance (%)
Wavelength (nm)	PEO-CYTOP nanosheet	CYTOP nanosheet		Wavelength (nm)	Light curable resin (NOA83H)
1000	100.889	101.374		1000	99.3421
999	100.887	101.375		995	99.7528
998	100.89	101.38		990	99.9462
997	100.892	101.381		985	100.139
996	100.897	101.383		980	100.616
995	100.905	101.389		975	100.851
994	100.9	101.392		970	101.101
993	100.908	101.402		965	101.324
992	100.906	101.399		960	101.73
991	100.914	101.397		955	101.967
990	100.918	101.4		950	101.991
989	100.92	101.405		945	101.821
988	100.916	101.406		940	101.688
987	100.919	101.408		935	101.548
986	100.916	101.405		930	101.047
985	100.915	101.405		925	100.342
984	100.918	101.411		920	99.4234
983	100.922	101.417		915	98.8102
982	100.933	101.42		910	97.521
981	100.935	101.42		905	97.3263
980	100.931	101.421		900	97.3781
979	100.931	101.427		895	98.2857
978	100.933	101.431		890	98.9603
977	100.937	101.433		885	99.4005
976	100.941	101.444		880	99.1809
975	100.939	101.437		875	99.051
974	100.941	101.44		870	99.6227
973	100.938	101.436		865	100.583
972	100.944	101.439		860	101.162
971	100.952	101.446		855	101.361
970	100.952	101.446		850	101.449
969	100.955	101.447		845	101.52
968	100.954	101.448		840	101.762
967	100.953	101.452		835	101.874
966	100.959	101.461		830	101.743
965	100.963	101.461		825	101.812
964	100.964	101.464		820	101.77
963	100.963	101.465		815	101.74
962	100.967	101.475		810	101.716
961	100.964	101.478		805	101.631
960	100.969	101.476		800	101.664
959	100.976	101.48		795	101.756
958	100.978	101.484		790	101.869
957	100.977	101.484		785	101.871
956	100.981	101.483		780	101.757
955	100.977	101.483		775	101.752
954	100.981	101.487		770	101.762
953	100.985	101.493		765	101.831
952	100.987	101.496		760	101.718
951	100.984	101.497		755	101.614
950	100.985	101.504		750	101.585
949	100.992	101.507		745	101.546
948	100.999	101.516		740	101.523
947	100.997	101.515		735	101.546
946	100.991	101.508		730	101.676
945	100.984	101.502		725	101.804
944	100.982	101.504		720	101.723
943	100.982	101.509		715	101.455
942	100.992	101.52		710	101.285
941	100.994	101.513		705	101.304
940	100.99	101.52		700	101.165
939	100.997	101.521		695	101.047
938	101.002	101.532		690	101.117
937	101.017	101.542		685	101.208
936	101.022	101.54		680	101.159
935	101.028	101.536		675	101.074
934	101.037	101.539		670	101.174
933	101.043	101.552		665	101.212
932	101.041	101.55		660	101.091
931	101.031	101.546		655	101.1
930	101.041	101.552		650	101.2
929	101.043	101.55		645	101.087
928	101.055	101.568		640	101.026
927	101.048	101.563		635	101.105
926	101.056	101.574		630	101.037
925	101.067	101.58		625	100.978
924	101.065	101.579		620	101.107
923	101.076	101.581		615	101.022
922	101.086	101.589		610	100.963
921	101.089	101.605		605	101.071
920	101.081	101.6		600	101.018
919	101.084	101.609		595	101.011
918	101.081	101.602		590	101.074
917	101.088	101.612		585	100.98
916	101.08	101.598		580	101.045
915	101.084	101.602		575	101.047
914	101.094	101.61		570	100.978
913	101.084	101.616		565	101.065
912	101.079	101.614		560	100.976
911	101.078	101.604		555	100.984
910	101.097	101.609		550	100.981
909	101.117	101.614		545	100.966
908	101.117	101.616		540	101.002
907	101.105	101.621		535	100.931
906	101.099	101.618		530	101.022
905	101.107	101.623		525	100.93
904	101.107	101.631		520	101.006
903	101.128	101.645		515	100.918
902	101.127	101.649		510	100.992
901	101.129	101.636		505	100.889
900	101.13	101.651		500	100.985
899	101.137	101.652		495	100.853
898	101.127	101.656		490	100.942
897	101.143	101.661		485	100.832
896	101.12	101.657		480	100.843
895	101.146	101.682		475	100.762
894	101.145	101.678		470	100.716
893	101.154	101.691		465	100.691
892	101.166	101.69		460	100.476
891	101.163	101.674		455	100.407
890	101.15	101.656		450	100.143
889	101.144	101.645		445	99.9059
888	101.143	101.649		440	99.7816
887	101.159	101.667		435	99.5445
886	101.167	101.7		430	99.2924
885	101.186	101.708		425	98.9683
884	101.184	101.713		420	98.3607
883	101.197	101.705		415	97.6455
882	101.197	101.702		410	96.8068
881	101.185	101.694		405	95.6305
880	101.149	101.686		400	93.3573
879	101.152	101.693		395	87.3068
878	101.15	101.688		390	67.5992
877	101.163	101.683		385	29.4509
876	101.173	101.69		380	4.77853
875	101.193	101.694		375	0.392337
874	101.205	101.71		370	0.0732355
873	101.194	101.691		365	0.0456472
872	101.195	101.727		360	0.0387507
871	101.185	101.738		355	0.0328136
870	101.209	101.749		350	0.0268298
869	101.21	101.733		345	0.0250731
868	101.209	101.727		340	0.0202503
867	101.184	101.712		335	0.0194729
866	101.19	101.737		330	0.0202477
865	101.208	101.724		325	0.0172779
864	101.225	101.734		320	0.0191659
863	101.199	101.712		315	0.0308823
862	101.214	101.724		310	0.0427317
861	101.204	101.731		305	0.0738846
860	101.218	101.748		300	0.158611
859	101.218	101.744
858	101.209	101.736
857	101.223	101.72
856	101.229	101.73
855	101.227	101.731
854	101.217	101.747
853	101.211	101.752
852	101.234	101.766
851	101.266	101.781
850	101.209	101.739
849	101.208	101.742
848	101.197	101.682
847	101.193	101.691
846	101.195	101.698
845	101.208	101.728
844	101.231	101.73
843	101.222	101.732
842	101.218	101.734
841	101.211	101.738
840	101.24	101.742
839	101.217	101.734
838	101.214	101.732
837	101.217	101.725
836	101.241	101.715
835	101.23	101.7
834	101.214	101.711
833	101.222	101.733
832	101.233	101.745
831	101.241	101.761
830	101.251	101.771
829	101.247	101.77
828	101.24	101.76
827	101.259	101.78
826	101.276	101.806
825	101.28	101.812
824	101.271	101.794
823	101.253	101.767
822	101.235	101.762
821	101.247	101.789
820	101.262	101.805
819	101.264	101.799
818	101.264	101.785
817	101.252	101.778
816	101.261	101.776
815	101.26	101.778
814	101.272	101.786
813	101.277	101.799
812	101.276	101.804
811	101.29	101.803
810	101.276	101.799
809	101.288	101.81
808	101.297	101.822
807	101.309	101.82
806	101.288	101.814
805	101.283	101.808
804	101.268	101.803
803	101.276	101.813
802	101.262	101.816
801	101.278	101.821
800	101.278	101.817
799	101.3	101.816
798	101.314	101.833
797	101.32	101.832
796	101.324	101.838
795	101.315	101.839
794	101.305	101.823
793	101.309	101.823
792	101.315	101.828
791	101.336	101.855
790	101.34	101.863
789	101.33	101.866
788	101.313	101.852
787	101.307	101.843
786	101.323	101.84
785	101.337	101.852
784	101.345	101.863
783	101.354	101.871
782	101.341	101.868
781	101.347	101.877
780	101.344	101.884
779	101.339	101.876
778	101.334	101.876
777	101.329	101.869
776	101.351	101.888
775	101.355	101.896
774	101.375	101.891
773	101.372	101.888
772	101.354	101.885
771	101.348	101.891
770	101.344	101.881
769	101.363	101.897
768	101.367	101.901
767	101.372	101.91
766	101.377	101.91
765	101.388	101.901
764	101.377	101.898
763	101.38	101.904
762	101.378	101.914
761	101.384	101.917
760	101.392	101.921
759	101.394	101.92
758	101.4	101.923
757	101.402	101.929
756	101.408	101.932
755	101.408	101.937
754	101.404	101.931
753	101.404	101.934
752	101.407	101.941
751	101.419	101.947
750	101.422	101.954
749	101.415	101.955
748	101.412	101.952
747	101.419	101.959
746	101.422	101.954
745	101.434	101.969
744	101.432	101.97
743	101.427	101.972
742	101.419	101.969
741	101.434	101.969
740	101.45	101.983
739	101.442	101.981
738	101.438	101.974
737	101.446	101.98
736	101.446	101.975
735	101.454	101.985
734	101.461	101.994
733	101.47	102.012
732	101.457	101.999
731	101.457	101.998
730	101.456	101.994
729	101.457	101.996
728	101.466	102.008
727	101.462	102.003
726	101.473	102.007
725	101.471	102.005
724	101.477	102.004
723	101.485	102.015
722	101.482	102.02
721	101.472	102.016
720	101.466	102.019
719	101.475	102.018
718	101.49	102.033
717	101.49	102.025
716	101.489	102.033
715	101.492	102.031
714	101.501	102.035
713	101.517	102.047
712	101.512	102.042
711	101.516	102.054
710	101.509	102.051
709	101.509	102.053
708	101.511	102.049
707	101.514	102.042
706	101.517	102.043
705	101.516	102.04
704	101.525	102.048
703	101.519	102.047
702	101.534	102.06
701	101.538	102.066
700	101.549	102.071
699	101.551	102.073
698	101.551	102.073
697	101.557	102.08
696	101.556	102.079
695	101.562	102.084
694	101.56	102.082
693	101.555	102.085
692	101.555	102.085
691	101.552	102.082
690	101.559	102.085
689	101.571	102.094
688	101.564	102.091
687	101.561	102.087
686	101.558	102.085
685	101.562	102.094
684	101.572	102.1
683	101.576	102.106
682	101.579	102.108
681	101.583	102.111
680	101.583	102.112
679	101.582	102.109
678	101.583	102.112
677	101.585	102.114
676	101.583	102.118
675	101.591	102.119
674	101.59	102.121
673	101.593	102.123
672	101.58	102.115
671	101.587	102.117
670	101.59	102.118
669	101.61	102.126
668	101.62	102.132
667	101.623	102.135
666	101.625	102.135
665	101.625	102.132
664	101.621	102.138
663	101.623	102.143
662	101.618	102.146
661	101.618	102.139
660	101.622	102.133
659	101.626	102.138
658	101.623	102.146
657	101.627	102.146
656	101.63	102.153
655	101.631	102.155
654	101.636	102.16
653	101.632	102.158
652	101.632	102.155
651	101.641	102.153
650	101.653	102.164
649	101.658	102.16
648	101.662	102.168
647	101.66	102.168
646	101.658	102.164
645	101.659	102.157
644	101.651	102.154
643	101.653	102.154
642	101.658	102.168
641	101.662	102.166
640	101.668	102.178
639	101.672	102.176
638	101.67	102.173
637	101.665	102.161
636	101.668	102.155
635	101.676	102.161
634	101.682	102.181
633	101.68	102.184
632	101.681	102.187
631	101.678	102.177
630	101.681	102.175
629	101.682	102.178
628	101.689	102.181
627	101.694	102.179
626	101.689	102.175
625	101.688	102.178
624	101.692	102.18
623	101.697	102.183
622	101.704	102.189
621	101.709	102.193
620	101.712	102.2
619	101.714	102.198
618	101.714	102.204
617	101.714	102.205
616	101.724	102.207
615	101.723	102.197
614	101.724	102.194
613	101.724	102.194
612	101.725	102.194
611	101.725	102.19
610	101.729	102.198
609	101.729	102.199
608	101.733	102.204
607	101.726	102.2
606	101.718	102.192
605	101.716	102.191
604	101.732	102.198
603	101.728	102.192
602	101.731	102.19
601	101.723	102.18
600	101.723	102.189
599	101.717	102.19
598	101.72	102.196
597	101.723	102.2
596	101.737	102.205
595	101.742	102.206
594	101.74	102.199
593	101.733	102.191
592	101.733	102.191
591	101.734	102.196
590	101.737	102.199
589	101.737	102.201
588	101.732	102.188
587	101.738	102.19
586	101.74	102.188
585	101.74	102.19
584	101.741	102.187
583	101.742	102.186
582	101.752	102.19
581	101.753	102.189
580	101.752	102.19
579	101.757	102.189
578	101.755	102.187
577	101.758	102.185
576	101.75	102.18
575	101.749	102.179
574	101.747	102.177
573	101.748	102.18
572	101.751	102.179
571	101.751	102.179
570	101.755	102.18
569	101.754	102.174
568	101.753	102.171
567	101.747	102.172
566	101.756	102.18
565	101.751	102.174
564	101.755	102.174
563	101.747	102.162
562	101.749	102.158
561	101.746	102.156
560	101.75	102.159
559	101.754	102.16
558	101.759	102.167
557	101.761	102.166
556	101.757	102.164
555	101.751	102.16
554	101.752	102.154
553	101.754	102.156
552	101.758	102.15
551	101.765	102.151
550	101.765	102.146
549	101.759	102.143
548	101.751	102.13
547	101.748	102.131
546	101.747	102.13
545	101.752	102.136
544	101.751	102.129
543	101.75	102.127
542	101.752	102.123
541	101.748	102.124
540	101.742	102.115
539	101.738	102.1
538	101.739	102.096
537	101.742	102.094
536	101.743	102.095
535	101.744	102.098
534	101.741	102.095
533	101.736	102.088
532	101.736	102.088
531	101.74	102.086
530	101.734	102.077
529	101.736	102.078
528	101.734	102.081
527	101.729	102.072
526	101.726	102.063
525	101.726	102.056
524	101.726	102.057
523	101.723	102.057
522	101.714	102.041
521	101.713	102.036
520	101.712	102.041
519	101.708	102.036
518	101.707	102.032
517	101.7	102.015
516	101.709	102.016
515	101.701	102.008
514	101.697	102.007
513	101.685	101.992
512	101.685	101.997
511	101.684	101.987
510	101.692	101.989
509	101.686	101.978
508	101.676	101.971
507	101.674	101.958
506	101.675	101.955
505	101.673	101.948
504	101.671	101.949
503	101.668	101.945
502	101.664	101.94
501	101.657	101.933
500	101.657	101.924
499	101.656	101.916
498	101.658	101.908
497	101.661	101.903
496	101.657	101.898
495	101.654	101.896
494	101.65	101.889
493	101.644	101.888
492	101.643	101.889
491	101.636	101.88
490	101.628	101.871
489	101.611	101.854
488	101.601	101.842
487	101.604	101.832
486	101.61	101.829
485	101.61	101.828
484	101.603	101.82
483	101.597	101.809
482	101.587	101.799
481	101.585	101.798
480	101.584	101.809
479	101.577	101.792
478	101.571	101.788
477	101.563	101.767
476	101.556	101.759
475	101.56	101.755
474	101.557	101.744
473	101.556	101.737
472	101.551	101.727
471	101.538	101.713
470	101.522	101.697
469	101.503	101.682
468	101.501	101.673
467	101.504	101.676
466	101.501	101.67
465	101.495	101.659
464	101.491	101.647
463	101.482	101.636
462	101.477	101.626
461	101.467	101.615
460	101.464	101.605
459	101.461	101.606
458	101.46	101.601
457	101.457	101.594
456	101.451	101.576
455	101.446	101.559
454	101.428	101.535
453	101.425	101.53
452	101.421	101.521
451	101.414	101.521
450	101.405	101.51
449	101.388	101.495
448	101.39	101.489
447	101.381	101.465
446	101.383	101.469
445	101.373	101.459
444	101.366	101.453
443	101.34	101.433
442	101.325	101.41
441	101.312	101.387
440	101.307	101.371
439	101.301	101.366
438	101.293	101.364
437	101.276	101.356
436	101.27	101.348
435	101.266	101.337
434	101.253	101.321
433	101.238	101.305
432	101.232	101.297
431	101.227	101.281
430	101.218	101.269
429	101.201	101.256
428	101.192	101.246
427	101.191	101.232
426	101.18	101.215
425	101.166	101.194
424	101.149	101.175
423	101.139	101.169
422	101.129	101.152
421	101.121	101.143
420	101.143	101.13
419	101.123	101.109
418	101.114	101.1
417	101.084	101.065
416	101.069	101.049
415	101.064	101.044
414	101.062	101.046
413	101.054	101.032
412	101.027	101.016
411	101.022	100.997
410	101.012	100.984
409	100.985	100.95
408	100.965	100.933
407	100.958	100.926
406	100.959	100.928
405	100.951	100.909
404	100.937	100.892
403	100.918	100.868
402	100.901	100.849
401	100.88	100.824
400	100.868	100.812

## Sheet:  Supplementary Figure 4
Axial				Lateral
Z depth	200 um	500 um	1000 um	Z depth	200 um	500 um	1000 um
	2.19864	3.49936	5.44417		0.533586	0.542739	0.620519
	2.23151	3.37714	5.32088		0.561672	0.561747	0.633451
	2.23327	3.70157	5.7716		0.521642	0.560092	0.606653
	2.22192	3.52783	5.70262		0.518155	0.564229	0.622285
	2.13207	3.47664	5.15588		0.57029	0.552118	0.65472
	2.17328	3.4511	5.77665		0.555975	0.568731	0.60473
	2.13938	3.5521	4.92651		0.560464	0.55894	0.608349
	2.19516	3.48907	5.48506		0.562258	0.569026	0.583305
	2.11687	3.52944	5.49868		0.524628	0.564092	0.608354
	2.10644	3.66119	5.54088		0.538594	0.557193	0.618006

## Sheet: Supplementary Figure 5
axial	Lateral
2.07066	0.513082
2.08007	0.510513
2.11286	0.494943
2.16521	0.501362
2.13156	0.507214
2.11286	0.494677
2.07066	0.512896
2.1642	0.505222
2.12676	0.513174
2.23665	0.510045

## Sheet: Supplementary Figure 8
	Cerebral cortex												Cerebellum
Z depth	100 µm				150 µm				400µm				200 µm
Time	3m	5m	6m	7m	3m	5m	6m	7m	3m	5m	6m	7m	3m	5m	6m	7m
	888	654	646	883	480	506	430	700	473	475	409	363	353	722	494	722
	888	931	646	786	693	550	322	636	519	610	493	350	344	512	800	512
	720	606	674	872	1058	404	452	555	451	762	428	292	349	507	757	507
	615	550	576	1513	793	612	299	553	470	622	396	333	390	468	436	468
	611	981	651	1413	738	695	415	680	455	560	289	275	424	491	680	491
	647	1415	556	1046	649	965	463	723	387	474	365	367	326	831	525	831
	723	1570	502	961	1087	757	631	695	505	652	275	297	364	613	693	613
	650	862	622	1011	1004	992	635	1026	578	451	315	308	352	619	474	619
	567	770	754	902	978	1019	568	1524	484	495	280	309	415	534	697	534
	598	958	607	890	667	1226	1025	842	484	543	367	295	341	536	666	536
	778	913	583	890	602	779	1115	546	477	392	291	261	492	432	541	432
	908	1202	762	862	441	696	1354	340	503	581	405	331	436	484	693	484
	759	887	509	836	331	721	905	228	530	458	397	464	479	433	635	433
	1160	792	633	770	286	535	823	299	412	474	311	370	247	503	716	503
	1455	887	601	746	385	525	810	333	591	423	434	363	505	546	456	546
	1282	771	464	769	259	459	677	240	418	438	379	411	293	340	558	340
	932	613	404	741	239	454	563	577	465	619	333	324	434	467	677	467
	1043	613	366	788	310	462	536	636	420	504	384	376	488	481	660	481
	807	690	427	871	435	846	447	552	588	528	371	380	300	426	461	426
	1360	907	390	963	692	1548	387	281	503	546	365	367	383	403	482	403
	1719	1271	549	988	732	1614	400	224	399	444	413	312	617	456	547	456
	1278	1589	549	1164	680	1307	667	269	551	517	382	389	512	521	504	521
	1345	1386	651	1478	596	623	871	573	556	563	340	496	371	477	422	477
	968	1598	593	1478	501	726	729	630	583	557	377	543	436	517	512	517
	968	1308	666	2072	345	572	603	492	533	575	370	312	437	289	468	289
	1398	1912	1063	2414	429	487	476	461	473	476	395	386	468	450	473	450
	2349	2379	1862	1699	620	398	402	357	429	582	482	336	385	508	362	508
	3211	2379	2460	1121	724	755	359	362	513	523	361	494	334	466	465	466
	2782	2085	2402	1059	529	859	490	302	542	501	385	343	429	484	527	484
	1955	1555	1887	1597	647	935	723	412	574	675	345	402	503	617	415	617
	1117	974	1122	1621	657	1430	583	518	718	619	583	439	579	435	488	435
	1005	813	1036	1467	807	1764	571	705	680	694	529	300	494	590	382	590
	899	1554	698	1523	1339	1804	919	909	643	603	421	408	511	713	524	713
	543	1184	874	1119	1532	1981	1331	1527	790	541	455	363	563	695	495	695
	653	1194	722	990	1763	2216	1712	2342	522	586	448	397	473	543	448	543
	683	1291	613	990	2357	2413	1863	2821	449	437	476	356	381	648	424	648
	818	923	505	682	2295	2679	2287	3128	427	647	382	471	581	395	544	395
	809	923	445	625	2598	2434	2564	3420	627	404	315	346	561	611	622	611
	591	848	480	472	2921	2510	2435	3283	457	491	346	366	465	622	404	622
	564	610	767	588	3116	2761	2622	3227	536	417	441	423	737	547	409	547
	715	751	652	642	3001	3058	2810	3414	459	456	424	350	610	398	562	398
	843	789	652	542	3206	2795	2973	3496	599	479	478	381	813	544	582	544
	910	438	726	463	2882	2871	3015	3666	497	540	456	392	884	522	629	522
	740	469	618	475	3008	2361	3546	3960	535	497	365	394	487	760	553	760
	378	601	687	489	2848	2284	2958	3918	416	416	412	343	552	477	684	477
	355	502	723	716	2472	2293	2723	3850	504	404	401	457	599	614	476	614
	694	510	438	863	2389	2151	2684	3268	492	410	433	423	655	535	621	535
	747	531	487	1030	2289	1706	2697	3264	544	460	514	375	691	603	524	603
	747	671	491	1030	2265	1723	2171	3220	456	594	568	337	608	619	553	619
	391	736	581	1047	2219	1449	1768	3146	532	440	372	441	538	814	597	814
	559	495	600	905	1608	1204	1541	2586	499	362	520	489	927	903	566	903
	468	655	405	849	1833	953	1290	2045	741	554	492	367	752	752	550	752
	523	659	582	765	1437	837	1010	1685	533	510	539	484	999	1044	681	1044
	637	868	504	1032	931	575	864	1203	607	577	464	352	898	874	708	874
	541	749	614	1309	903	420	764	1164	568	582	511	406	889	1071	741	1071
	432	1032	767	1082	1022	400	576	961	596	545	482	443	949	1346	733	1346
	689	1355	747	1434	716	467	605	824	721	662	494	481	1278	1418	756	1418
	655	1077	553	1442	711	561	543	590	725	537	491	630	1317	1799	764	1799
	532	1208	568	1453	486	377	502	445	753	665	493	509	1449	1919	985	1919
	566	1187	736	1560	554	318	486	470	772	626	691	509	1825	2188	933	2188
	522	1206	712	1144	450	351	440	412	1069	743	619	700	1845	2010	1049	2010
	376	1042	800	1436	363	380	412	367	879	887	970	635	2462	2760	1551	2760
	426	1404	800	1513	368	353	361	364	1121	1095	935	664	2927	3086	2006	3086
	429	1222	845	1438	300	275	324	380	1186	1164	1022	960	2410	3006	1944	3006
	591	1259	898	1461	305	331	301	676	1492	1358	981	1069	2468	2688	2662	2688
	749	890	938	1286	348	342	380	616	1507	1357	1099	1009	2428	2700	2541	2700
	749	1668	1406	1119	330	269	414	583	1706	1520	1156	1027	3141	2295	2867	2295
	845	1373	1204	1148	657	627	334	355	1538	1490	1379	1346	2812	2998	2244	2998
	822	920	1700	1382	421	242	443	307	1803	1971	1446	1276	3195	2278	2133	2278
	599	1498	1515	1265	329	200	323	283	1973	1464	1490	1605	2081	2708	1875	2708
	590	1827	872	585	263	158	378	230	2242	1937	1514	1368	2872	3014	1813	3014
	590	1516	726	611	278	242	200	174	2178	1743	1529	1459	2260	3224	1626	3224
	682	1533	638	561	332	220	348	212	2131	1815	1522	1664	2238	2105	1563	2105
	1366	771	537	533	273	222	388	261	2015	1704	1736	1600	1457	2956	1273	2956
	1073	1350	826	503	323	296	295	151	2319	2145	1675	1601	1853	1776	1450	1776
	1552	1358	524	616	340	184	240	211	2573	1685	1862	1639	845	2151	1523	2151
	1650	765	578	491	288	306	330	254	2391	2169	1849	1651	919	2181	1843	2181
	1482	593	720	747	277	439	388	226	2427	2007	1925	1894	538	1407	1451	1407
	1711	659	640	1040	398	269	308	370	2689	2180	1773	1727	535	1692	1604	1692
	2312	511	709	2494	409	190	294	387	2800	2296	2129	1893	489	1465	1440	1465
	2763	612	697	3462					2994	2428	2143	1674	526	1445	1046	1445
	3035	891	675	2247					3646	2143	2618	1634	434	1394	952	1394
	2528	1638	675	1964					3010	2524	2082	1661	458	851	1262	851
	1706	3314	1642	1766					2981	2691	2426	1863	402	714	818	714
	1811	2806	2311	1767					3133	2961	2210	1825	481	759	934	759
	1997	1944	3608	1767					2659	2509	2479	2128	320	1098	588	1098
	1786	1944	1817	1733					3258	2449	2094	1637	424	829	690	829
	1502	1226	1112	1634					2748	2032	2073	1642	381	809	941	809
	3277	1290	1041	1107					2633	2120	2109	1446	371	982	603	982
	3640	1427	1346	1278					2427	2183	1973	1703	460	867	688	867
	2283	1216	1277	1093					2355	2094	1762	1504	461	716	633	716
	1261	1075	965	1662					2199	1723	1865	1554	383	649	746	649
	1880	827	955	2630					2007	1729	1606	1285	463	526	748	526
	2109	1123	1098	2376					2008	1668	1524	1221	467	544	646	544
	1373	1527	865	1149					1801	1622	1347	1241	388	720	681	720
	1373	1645	1015	710					1493	1411	1388	1305	319	607	688	607
	1725	1645	1625	824					1745	1225	1068	937	504	532	928	532
	1269	1065	1318	704					1332	1250	1173	955	349	571	497	571
	971	580	1043	704					1234	1225	917	845	391	464	638	464
	529	583	647	871					1243	853	998	815	451	521	722	521
	744	581	592	786					1060	924	731	777	451	696	529	696
	1151	538	622	884					1127	742	924	692	543	634	805	634
	1139	585	622	1102					906	598	559	648	592	724	649	724
	840	555	529	790					786	586	707	627	519	601	718	601
	873	770	811	639					729	682	662	558	781	706	747	706
	796	901	691	769					712	568	651	572	692	645	535	645
	1044	901	1075	548					785	654	714	460	605	713	492	713
	2391	894	830	546					609	488	669	573	412	747	697	747
	1727	888	928	630					687	668	611	443	494	446	736	446
	1166	482	917	718					599	388	522	525	381	628	646	628
	954	346	667	718					572	594	462	439	787	645	691	645
	719	682	577	1073					719	503	585	498	815	493	788	493
	506	636	764	1084					506	546	599	424	478	531	602	531
	737	588	858	1400					754	521	511	333	509	635	611	635
	592	687	564	922					655	460	508	443	520	423	565	423
	683	644	470	643					655	322	422	382	382	433	573	433
	923	634	412	327					579	432	461	389	577	402	592	402
	865	968	346	284					615	365	387	363	302	727	415	727
									514	405	459	335	325	584	426	584
									555	322	420	364	501	630	511	630
									501	454	437	357
									651	387	606	340
									467	518	509	362
									506	415	415	378
									531	434	352	535
									578	380	310	333
									502	329	341	326
									327	386	286	325
									479	361	386	292
									450	373	417	279
									408	372	409	275
									422	342	372	240
									471	372	380	259
									347	419	370	217
									424	453	391	319
									478	387	615	309
									453	379	348	338
									327	431	448	305
									372	406	366	337
									424	446	360	480
									432	554	453	390
									556	483	486	338
									480	494	414	345
									401	456	461	468
									491	560	417	407
									551	621	505	313
									496	597	319	371
									536	604	437	370
									582	601	382	401
									612	486	347	512
									443	409	418	383
									538	483	388	329
									453	448	360	558
									585	490	376	576
									570	507	483	407
									700	535	375	514
									546	572	451	423
									599	486	366	381
									580	552	456	426
									477	500	347	538

## Sheet: Supplementary Figure 9
Axial				Lateral
Position	Center	Middle	Edge	Position	Center	Middle	Edge
	74.6061	76.8377	127.123		8.1529	10.046	11.9428
	73.3128	89.406	120.872		12.3397	12.4083	13.3039
	74.8358	76.5251	103.716		8.78491	9.59359	9.48777
	85.0423	87.5536	106.981		11.2631	12.2903	9.01509
	72.1417	90.4236	121.636		9.71503	10.0662	10.0672
	76.3057	87.6066	131.804		10.6941	10.8122	10.2192
	84.9583	82.021	103.716		11.6312	10.3748	9.49667
	87.857	78.0588	110.405		11.7537	11.3748	13.1372
	83.1135	97.6096	95.8894		9.99845	10.0218	9.73135
	76.7376	74.2631	104.54		10.8745	8.33368	11.2323
	73.572	93.0003	108.552		8.79133	9.87276	9.65057
	87.6421	96.7628	112.734		9.35624	9.28235	11.2687
	83.5529	100.652	121.814		8.56675	10.066	10.007
	79.6187	88.0382	116.464		11.5321	11.7914	13.1446
	75.9575	76.5251	107.071		8.74878	9.90488	12.0574
